# Supplementary material for: The interplay between host genetics and the gut microbiome reveals common and distinct microbiome features for complex human diseases
Source: Microbiome. 2020 Oct 8;8:145. doi: 10.1186/s40168-020-00923-9 (PMC7545574; doi:10.1186/s40168-020-00923-9)
Supplement: Supplementary file 2 — Additional file 1: Table S1. Transformation of traits in BioBank Japan and taxa in GNHS. Table S2. Required effect size (beta) to reach 80% of power in GNHS cohort. Table S3 Heritability of taxa, enterotype and alpha diversity. Table S4. Significant genetic correlations of gut microbiome and metabolic traits. Table S5. Significant associations of all taxa with SNPs identified in the discovery stage before adjustment (p<5e-8). Table S6. Replication of genetic variants associated with taxa. Table S7. Replication of genetic variants associated with beta diversity. Table S8. Replication of genetic variants associated with alpha diversity. Table S9. Lead SNPs used to construct polygenic scores. Table S10. MR analysis of gut microbiota on traits and diseases. Table S11. MR analysis of diseases on gut microbiota features. Table S12. Spearman’s correlation of certain taxa and complex diseases. Table S13. Spearman’s correlation of gut microbiota on genus level and characteristics. [file 40168_2020_923_MOESM1_ESM.xls]

## Sheet: Legend
Table S1: Transformation of traits in BioBank Japan and taxa in GNHS
Table S2: Required effect size (beta) to reach 80% of power in GNHS cohort
Table S3: Heritability of taxa, enterotype and alpha diversity
Table S4: Significant genetic correlations of gut microbiome and metabolic traits
Table S5: Significant associations of all taxa with SNPs identified in the discovery stage before adjustment (p<5e-8)
Table S6: Replication of genetic variants associated with taxa
Table S7: Replication of genetic variants associated with beta diversity
Table S8: Replication of genetic variants associated with alpha diversity
Table S9: Lead SNPs used to construct polygenic scores
Table S10: MR analysis of gut microbiota on traits and diseases
Table S11: MR analysis of diseases on gut microbiota features
Table S12: Spearman’s correlation of certain taxa and complex diseases
Table S13: Spearman’s correlation of gut microbiota on genus level and characteristics

## Sheet: S1
Table S1: Transformation of traits in BioBank Japan and taxa in GNHS
Traits	Transformation
BMI	Rank-based inverse normal transformation
TC	Z-score
HDL-C	Z-score
LDL-C	Z-score
TG	Common log transformation + Z-score
BS	Rank-based inverse normal transformation
HbA1c	Rank-based inverse normal transformation
TP	Rank-based inverse normal transformation
Alb	Rank-based inverse normal transformation
NAP	Rank-based inverse normal transformation
A/G	Rank-based inverse normal transformation
BUN	Common log transformation + Z-score
sCr	Common log transformation + Z-score
eGFR	Rank-based inverse normal transformation
UA	Z-score
Na	Rank-based inverse normal transformation
K	Rank-based inverse normal transformation
Cl	Rank-based inverse normal transformation
Ca	Rank-based inverse normal transformation
P	Rank-based inverse normal transformation
TBil	Rank-based inverse normal transformation
ZTT	Rank-based inverse normal transformation
AST	Common log transformation + Z-score
ALT	Common log transformation + Z-score
ALP	Rank-based inverse normal transformation
GGT	Common log transformation + Z-score
APTT	Rank-based inverse normal transformation
PT	Rank-based inverse normal transformation
Fbg	Rank-based inverse normal transformation
CK	Common log transformation + Z-score
LDH	Rank-based inverse normal transformation
CRP	Rank-based inverse normal transformation
WBC	Z-score
Neutro	Rank-based inverse normal transformation
Eosino	Rank-based inverse normal transformation
Baso	Rank-based inverse normal transformation
Mono	Rank-based inverse normal transformation
Lym	Rank-based inverse normal transformation
RBC	Z-score
Hb	Z-score
Ht	Z-score
MCV	Z-score
MCH	Z-score
MCHC	Z-score
Plt	Z-score
SBP	Z-score
DBP	Z-score
MAP	Z-score
PP	Z-score
IVS	Rank-based inverse normal transformation
PW	Rank-based inverse normal transformation
LVDd	Rank-based inverse normal transformation
LVDs	Rank-based inverse normal transformation
LVM	Rank-based inverse normal transformation
LVMI	Rank-based inverse normal transformation
RWT	Rank-based inverse normal transformation
FS	Rank-based inverse normal transformation
EF	Rank-based inverse normal transformation
E/A	Rank-based inverse normal transformation
p__Euryarchaeota	Logistic regression
p__Actinobacteria	Log normal+Z-score
p__Bacteroidetes	Log normal+Z-score
p__Cyanobacteria	Logistic regression
p__Firmicutes	Log normal+Z-score
p__Fusobacteria	Logistic regression
p__Proteobacteria	Log normal+Z-score
p__Synergistetes	Logistic regression
p__TM7(Saccharibacteria)	Log normal+Z-score
p__Verrucomicrobia	Log normal+Z-score
c__Methanobacteria	Logistic regression
c__Actinobacteria	Log normal+Z-score
c__Coriobacteriia	Log normal+Z-score
c__Bacteroidia	Log normal+Z-score
c__Chloroplast	Logistic regression
c__Bacilli	Log normal+Z-score
c__Clostridia	Log normal+Z-score
c__Erysipelotrichi	Log normal+Z-score
c__Fusobacteriia	Logistic regression
c__Alphaproteobacteria	Log normal+Z-score
c__Betaproteobacteria	Log normal+Z-score
c__Deltaproteobacteria	Log normal+Z-score
c__Gammaproteobacteria	Log normal+Z-score
c__Synergistia	Logistic regression
c__TM7-3(Saccharibacteria)	Log normal+Z-score
c__Verrucomicrobiae	Log normal+Z-score
o__Methanobacteriales	Logistic regression
o__Actinomycetales	Logistic regression
o__Bifidobacteriales	Log normal+Z-score
o__Coriobacteriales	Log normal+Z-score
o__Bacteroidales	Log normal+Z-score
o__Streptophyta	Logistic regression
o__Bacilli_undefined	Logistic regression
o__Gemellales	Logistic regression
o__Lactobacillales	Log normal+Z-score
o__Turicibacterales	Logistic regression
o__Clostridiales	Log normal+Z-score
o__Erysipelotrichales	Log normal+Z-score
o__Fusobacteriales	Logistic regression
o__Rickettsiales	Log normal+Z-score
o__Burkholderiales	Log normal+Z-score
o__Desulfovibrionales	Log normal+Z-score
o__Enterobacteriales	Log normal+Z-score
o__Pasteurellales	Log normal+Z-score
o__Synergistales	Logistic regression
o__TM7-3_undefined(Saccharibacteria)	Log normal+Z-score
o__CW040	Logistic regression
o__Verrucomicrobiales	Log normal+Z-score
f__Methanobacteriaceae	Logistic regression
f__Micrococcaceae	Logistic regression
f__Bifidobacteriaceae	Log normal+Z-score
f__Coriobacteriaceae	Log normal+Z-score
f__Bacteroidales_undefined	Log normal+Z-score
f__Bacteroidaceae	Log normal+Z-score
f__Porphyromonadaceae	Log normal+Z-score
f__Prevotellaceae	Log normal+Z-score
f__Rikenellaceae	Log normal+Z-score
f__S24-7	Logistic regression
f__[Barnesiellaceae]	Logistic regression
f__[Odoribacteraceae]	Logistic regression
f__[Paraprevotellaceae]	Logistic regression
f__Streptophyta_undefined	Logistic regression
f__Gemellaceae	Logistic regression
f__Carnobacteriaceae	Logistic regression
f__Enterococcaceae	Logistic regression
f__Lactobacillaceae	Logistic regression
f__Streptococcaceae	Log normal+Z-score
f__Turicibacteraceae	Logistic regression
f__Clostridiales_undefined	Log normal+Z-score
f__Christensenellaceae	Logistic regression
f__Clostridiaceae	Log normal+Z-score
f__Eubacteriaceae	Logistic regression
f__Lachnospiraceae	Log normal+Z-score
f__Ruminococcaceae	Log normal+Z-score
f__Veillonellaceae	Log normal+Z-score
f__[Mogibacteriaceae]	Logistic regression
f__Erysipelotrichaceae	Log normal+Z-score
f__Fusobacteriaceae	Logistic regression
f__mitochondria	Log normal+Z-score
f__Alcaligenaceae	Log normal+Z-score
f__Comamonadaceae	Logistic regression
f__Oxalobacteraceae	Logistic regression
f__Desulfovibrionaceae	Log normal+Z-score
f__Enterobacteriaceae	Log normal+Z-score
f__Pasteurellaceae	Log normal+Z-score
f__Synergistaceae	Logistic regression
f__TM7-3_undefined(Saccharibacteria)	Log normal+Z-score
f__CW040	Logistic regression
f__Verrucomicrobiaceae	Log normal+Z-score
g__Methanobrevibacter	Logistic regression
g__Rothia	Logistic regression
g__Bifidobacterium	Log normal+Z-score
g__Coriobacteriaceae_undefined	Logistic regression
g__Atopobium	Logistic regression
g__Collinsella	Log normal+Z-score
g__Eggerthella	Logistic regression
g__Bacteroidales_undefined	Log normal+Z-score
g__Bacteroides	Log normal+Z-score
g__Parabacteroides	Log normal+Z-score
g__Prevotella	Log normal+Z-score
g__Rikenellaceae_undefined	Log normal+Z-score
g__S24-7_undefined	Logistic regression
g__[Barnesiellaceae]_undefined	Logistic regression
g__Butyricimonas	Logistic regression
g__Odoribacter	Logistic regression
g__Paraprevotella	Logistic regression
g__[Prevotella]	Logistic regression
g__Streptophyta_undefined	Logistic regression
g__Gemellaceae_undefined	Logistic regression
g__Granulicatella	Logistic regression
g__Enterococcus	Logistic regression
g__Lactobacillus	Logistic regression
g__Lactococcus	Logistic regression
g__Streptococcus	Log normal+Z-score
g__Turicibacter	Logistic regression
g__Clostridiales_undefined	Log normal+Z-score
g__Christensenellaceae_undefined	Logistic regression
g__Clostridiaceae_undefined	Log normal+Z-score
g__Clostridium	Log normal+Z-score
g__Pseudoramibacter_Eubacterium	Logistic regression
g__Lachnospiraceae_undefined	Log normal+Z-score
g__Anaerostipes	Log normal+Z-score
g__Blautia	Log normal+Z-score
g__Butyrivibrio	Logistic regression
g__Coprococcus	Log normal+Z-score
g__Dorea	Log normal+Z-score
g__Lachnobacterium	Log normal+Z-score
g__Lachnospira	Log normal+Z-score
g__Roseburia	Log normal+Z-score
g__[Ruminococcus]	Log normal+Z-score
g__Ruminococcaceae_undefined	Log normal+Z-score
g__Faecalibacterium	Log normal+Z-score
g__Oscillospira	Log normal+Z-score
g__Ruminococcus	Log normal+Z-score
g__Veillonellaceae_undefined	Logistic regression
g__Acidaminococcus	Log normal+Z-score
g__Dialister	Log normal+Z-score
g__Megamonas	Log normal+Z-score
g__Megasphaera	Log normal+Z-score
g__Mitsuokella	Logistic regression
g__Phascolarctobacterium	Log normal+Z-score
g__Veillonella	Log normal+Z-score
g__[Mogibacteriaceae]_undefined	Logistic regression
g__Erysipelotrichaceae_undefined	Log normal+Z-score
g__Catenibacterium	Logistic regression
g__Holdemania	Logistic regression
g__[Eubacterium]	Logistic regression
g__cc_115	Logistic regression
g__Cetobacterium	Logistic regression
g__Fusobacterium	Logistic regression
g__Alcaligenaceae_undefined	Logistic regression
g__Sutterella	Log normal+Z-score
g__Bilophila	Log normal+Z-score
g__Desulfovibrio	Log normal+Z-score
g__Enterobacteriaceae_undefined	Log normal+Z-score
g__Escherichia	Logistic regression
g__Klebsiella	Log normal+Z-score
g__Actinobacillus	Log normal+Z-score
g__Haemophilus	Log normal+Z-score
g__Akkermansia	Log normal+Z-score
s__Rothia_mucilaginosa	Logistic regression
s__Bifidobacterium_undefined	Log normal+Z-score
s__Bifidobacterium_adolescentis	Log normal+Z-score
s__Bifidobacterium_longum	Logistic regression
s__Collinsella_undefined	Logistic regression
s__Collinsella_aerofaciens	Log normal+Z-score
s__Eggerthella_lenta	Logistic regression
s__Bacteroides_undefined	Log normal+Z-score
s__Bacteroides_acidifaciens	Logistic regression
s__Bacteroides_caccae	Log normal+Z-score
s__Bacteroides_coprophilus	Log normal+Z-score
s__Bacteroides_eggerthii	Logistic regression
s__Bacteroides_fragilis	Log normal+Z-score
s__Bacteroides_ovatus	Log normal+Z-score
s__Bacteroides_plebeius	Logistic regression
s__Bacteroides_uniformis	Log normal+Z-score
s__Parabacteroides_undefined	Log normal+Z-score
s__Parabacteroides_distasonis	Log normal+Z-score
s__Parabacteroides_gordonii	Logistic regression
s__Prevotella_undefined	Logistic regression
s__Prevotella_copri	Log normal+Z-score
s__Prevotella_stercorea	Logistic regression
s__Pseudoramibacter_Eubacterium_undefined	Logistic regression
s__Coprococcus_undefined	Log normal+Z-score
s__Coprococcus_eutactus	Logistic regression
s__Roseburia_undefined	Log normal+Z-score
s__[Ruminococcus]_undefined	Log normal+Z-score
s__[Ruminococcus]_gnavus	Log normal+Z-score
s__Faecalibacterium_prausnitzii	Log normal+Z-score
s__Ruminococcus_undefined	Log normal+Z-score
s__Ruminococcus_bromii	Logistic regression
s__Ruminococcus_flavefaciens	Logistic regression
s__Megamonas_undefined	Log normal+Z-score
s__Megamonas_hypermegale	Logistic regression
s__Veillonella_undefined	Logistic regression
s__Veillonella_dispar	Log normal+Z-score
s__[Eubacterium]_biforme	Logistic regression
s__Cetobacterium_somerae	Logistic regression
s__Desulfovibrio_undefined	Log normal+Z-score
s__Desulfovibrio_d168	Logistic regression
s__Escherichia_coli	Logistic regression
s__Haemophilus_parainfluenzae	Log normal+Z-score
s__Akkermansia_muciniphila	Log normal+Z-score

## Sheet: S2
Table S2: Required effect size (beta) to reach 80% of power in GNHS cohort
Alpha=0.05		Alpha=1E-04┼		Alpha=5E-08
A1 Frequency	Effect size (beta)*	A1 Frequency	Effect size (beta)*	A1 Frequency	Effect size (beta)*
0.05	0.17	0.05	0.28	0.05	0.37
0.1	0.12	0.1	0.2	0.1	0.27
0.2	0.09	0.2	0.15	0.2	0.2
0.3	0.08	0.3	0.13	0.3	0.18
0.4	0.08	0.4	0.13	0.4	0.16
0.5	0.07	0.5	0.12	0.5	0.16
┼The threshold of p-value to replicate the reported genetic variants
*The estimated effect size is the number of standard deviation change in log-transformed abundance of taxon per allele increase.
To reach 80% of power, the genetic variant needs to explain at least 0.5% of the variance in microbiome abundance.

## Sheet: S3
Table S3: Heritability of taxa, enterotype and alpha diversity
	Variance	SE	p-value	Lambda GC	power
Shannon diversity	0.035623	0.193197	0.43585	-	0.0531645
Chao1 diveristy	0.10265	0.180744	0.27951	-	0.0768343
Observed species diveristy	0.07145	0.178211	0.34066	-	0.0628363
Phylogenetic diversity	0.034857	0.173685	0.4186	-	0.0530411
Enterotype	1e-06	0.187656	0.5	-	0.05
p__Euryarchaeota	0.184711	0.197527	0.19383	1.0075	0.138688
p__Actinobacteria	1e-06	0.177473	0.5	0.9809	0.05
p__Bacteroidetes	1e-06	0.181255	0.5	0.9839	0.05
p__Cyanobacteria	1e-06	0.180893	0.5	1.0105	0.05
p__Firmicutes	1e-06	0.185476	0.5	0.9809	0.05
p__Fusobacteria	0.233909	0.156786	0.023681	1.0046	0.193698
p__Proteobacteria	0.052733	0.186549	0.39596	0.9957	0.0569502
p__Synergistetes	0.103619	0.176977	0.272	1.0046	0.0773651
p__TM7	0.119882	0.18493	0.25934	0.9927	0.0865936
p__Verrucomicrobia	0.060345	0.152484	0.32067	0.978	0.0591107
c__Methanobacteria	0.184711	0.197527	0.19383	1.0075	0.138688
c__Actinobacteria	1e-06	0.179086	0.5	0.978	0.05
c__Coriobacteriia	1e-06	0.18955	0.5	0.9809	0.05
c__Bacteroidia	1e-06	0.181255	0.5	0.9839	0.05
c__Chloroplast	1e-06	0.180893	0.5	1.0105	0.05
c__Bacilli	1e-06	0.161484	0.5	0.9927	0.05
c__Clostridia	0.141786	0.182489	0.21432	0.9898	0.101575
c__Erysipelotrichi	0.103673	0.143976	0.1787	0.9868	0.0773651
c__Fusobacteriia	0.233909	0.156786	0.023681	1.0046	0.193698
c__Alphaproteobacteria	1e-06	0.152892	0.5	0.9898	0.05
c__Betaproteobacteria	0.050858	0.170507	0.37771	0.978	0.0564818
c__Deltaproteobacteria	0.455811	0.186414	0.0046868	1.0046	0.566331
c__Gammaproteobacteria	0.031313	0.164443	0.41892	0.9868	0.0524452
c__Synergistia	0.103619	0.176977	0.272	1.0046	0.0773651
c__TM7-3	0.119882	0.18493	0.25934	0.9927	0.0865936
c__Verrucomicrobiae	0.060345	0.152484	0.32067	0.978	0.0591107
o__Methanobacteriales	0.184711	0.197527	0.19383	1.0075	0.138688
o__Actinomycetales	0.070903	0.177708	0.3423	1.0105	0.0626202
o__Bifidobacteriales	1e-06	0.180249	0.5	0.9809	0.05
o__Coriobacteriales	1e-06	0.18955	0.5	0.9809	0.05
o__Bacteroidales	1e-06	0.181255	0.5	0.9839	0.05
o__Streptophyta	1e-06	0.180893	0.5	1.0105	0.05
o__Bacilli_undefined	0.085119	0.185509	0.3306	1.0135	0.0682372
o__Gemellales	0.29003	0.184369	0.048084	1.0075	0.272288
o__Lactobacillales	0.081692	0.179175	0.32299	0.9927	0.0667961
o__Turicibacterales	0.188656	0.189782	0.16414	1.0105	0.142673
o__Clostridiales	0.141786	0.182489	0.21432	0.9898	0.101575
o__Erysipelotrichales	0.103673	0.143976	0.1787	0.9868	0.0773651
o__Fusobacteriales	0.233909	0.156786	0.023681	1.0046	0.193698
o__Rickettsiales	1e-06	0.152892	0.5	0.9898	0.05
o__Burkholderiales	0.050858	0.170507	0.37771	0.978	0.0564818
o__Desulfovibrionales	0.455811	0.186414	0.0046868	1.0046	0.566331
o__Enterobacteriales	0.047759	0.175886	0.39128	0.9868	0.0557138
o__Pasteurellales	0.321856	0.187083	0.03579	0.9898	0.32373
o__Synergistales	0.103619	0.176977	0.272	1.0046	0.0773651
o__TM7-3_undefined	0.121686	0.185912	0.25885	0.9927	0.0878452
o__CW040	0.126462	0.178336	0.23029	1.0046	0.0904143
o__Verrucomicrobiales	0.060345	0.152484	0.32067	0.978	0.0591107
f__Methanobacteriaceae	0.184711	0.197527	0.19383	1.0075	0.138688
f__Micrococcaceae	0.070903	0.177708	0.3423	1.0105	0.0626202
f__Bifidobacteriaceae	1e-06	0.180249	0.5	0.9809	0.05
f__Coriobacteriaceae	1e-06	0.18955	0.5	0.9809	0.05
f__Bacteroidales_undefined	0.104753	0.179371	0.27462	0.9898	0.0779013
f__Bacteroidaceae	1e-06	0.175613	0.5	0.9927	0.05
f__Porphyromonadaceae	1e-06	0.187797	0.5	0.9839	0.05
f__Prevotellaceae	1e-06	0.180372	0.5	0.9839	0.05
f__Rikenellaceae	1e-06	0.165925	0.5	0.9839	0.05
f__S24-7	0.195048	0.180249	0.1273	1.0195	0.148819
f__[Barnesiellaceae]	1e-06	0.161467	0.5	0.9986	0.05
f__[Odoribacteraceae]	1e-06	0.16098	0.5	0.9957	0.05
f__[Paraprevotellaceae]	0.415064	0.186056	0.0093122	1.0165	0.490374
f__Streptophyta_undefined	1e-06	0.180893	0.5	1.0105	0.05
f__Gemellaceae	0.29003	0.184369	0.048084	1.0075	0.272288
f__Carnobacteriaceae	0.035294	0.152939	0.39654	0.9986	0.0531113
f__Enterococcaceae	0.275167	0.188349	0.069803	1.0285	0.249711
f__Lactobacillaceae	0.156718	0.173789	0.16071	1.0135	0.113336
f__Streptococcaceae	0.049058	0.173276	0.38552	0.9898	0.0560299
f__Turicibacteraceae	0.188656	0.189782	0.16414	1.0105	0.142673
f__Clostridiales_undefined	0.178981	0.183841	0.1563	0.9957	0.132881
f__Christensenellaceae	0.048514	0.193675	0.41286	1.0165	0.0558829
f__Clostridiaceae	0.006839	0.158717	0.48157	0.9809	0.0501166
f__Eubacteriaceae	0.225801	0.175627	0.069334	1.0105	0.183805
f__Lachnospiraceae	1e-06	0.166073	0.5	0.9809	0.05
f__Ruminococcaceae	1e-06	0.17085	0.5	0.9898	0.05
f__Veillonellaceae	0.439149	0.196415	0.015037	0.9957	0.534969
f__[Mogibacteriaceae]	1e-06	0.167662	0.5	1.0075	0.05
f__Erysipelotrichaceae	0.103673	0.143976	0.1787	0.9868	0.0773651
f__Fusobacteriaceae	0.233909	0.156786	0.023681	1.0046	0.193698
f__Mitochondria	1e-06	0.152892	0.5	0.9898	0.05
f__Alcaligenaceae	0.042615	0.169348	0.39619	0.978	0.0545351
f__Comamonadaceae	0.078639	0.16831	0.30576	1.0016	0.0655351
f__Oxalobacteraceae	1e-06	0.183161	0.5	1.0105	0.05
f__Desulfovibrionaceae	0.455811	0.186414	0.0046868	1.0046	0.566331
f__Enterobacteriaceae	0.047759	0.175886	0.39128	0.9868	0.0557138
f__Pasteurellaceae	0.321856	0.187083	0.03579	0.9898	0.32373
f__Synergistaceae	0.103619	0.176977	0.272	1.0046	0.0773651
f__TM7-3_undefined	0.121686	0.185912	0.25885	0.9927	0.0878452
f__CW040	0.126462	0.178336	0.23029	1.0046	0.0904143
f__Verrucomicrobiaceae	0.060345	0.152484	0.32067	0.978	0.0591107
g__Methanobrevibacter	0.184711	0.197527	0.19383	1.0075	0.138688
g__Rothia	0.070903	0.177708	0.3423	1.0105	0.0626202
g__Bifidobacterium	1e-06	0.180249	0.5	0.9809	0.05
g__Coriobacteriaceae_undefined	1e-06	0.181421	0.5	1.0046	0.05
g__Atopobium	0.105921	0.182465	0.27887	1.0105	0.0784428
g__Collinsella	1e-06	0.180639	0.5	0.9809	0.05
g__Eggerthella	1e-06	0.169298	0.5	1.0046	0.05
g__Bacteroidales_undefined	0.104753	0.179371	0.27462	0.9898	0.0779013
g__Bacteroides	1e-06	0.175613	0.5	0.9927	0.05
g__Parabacteroides	1e-06	0.187797	0.5	0.9839	0.05
g__Prevotella	1e-06	0.180372	0.5	0.9839	0.05
g__Rikenellaceae_undefined	1e-06	0.165925	0.5	0.9839	0.05
g__S24-7_undefined	0.195048	0.180249	0.1273	1.0195	0.148819
g__[Barnesiellaceae]_undefined	1e-06	0.161467	0.5	0.9986	0.05
g__Butyricimonas	0.129239	0.182781	0.23635	1.0046	0.0923989
g__Odoribacter	0.476235	0.194736	0.0077585	1.0285	0.602687
g__Paraprevotella	0.375408	0.184576	0.015817	1.0195	0.416614
g__[Prevotella]	0.065764	0.188846	0.37405	1.0165	0.0608592
g__Streptophyta_undefined	1e-06	0.180893	0.5	1.0105	0.05
g__Gemellaceae_undefined	0.29003	0.184369	0.048084	1.0075	0.272288
g__Granulicatella	0.035294	0.152939	0.39654	0.9986	0.0531113
g__Enterococcus	0.275167	0.188349	0.069803	1.0285	0.249711
g__Lactobacillus	0.156718	0.173789	0.16071	1.0135	0.113336
g__Lactococcus	0.084151	0.181203	0.32335	1.0255	0.0678498
g__Streptococcus	0.049113	0.173424	0.38559	0.9898	0.0560299
g__Turicibacter	0.188656	0.189782	0.16414	1.0105	0.142673
g__Clostridiales_undefined	0.178981	0.183841	0.1563	0.9957	0.132881
g__Christensenellaceae_undefined	0.048514	0.193675	0.41286	1.0165	0.0558829
g__Clostridiaceae_undefined	0.072874	0.160167	0.30307	0.9839	0.0633477
g__Clostridium	1e-06	0.183912	0.5	0.9751	0.05
g__Pseudoramibacter_Eubacterium	0.225801	0.175627	0.069334	1.0105	0.183805
g__Lachnospiraceae_undefined	1e-06	0.183657	0.5	0.9839	0.05
g__Anaerostipes	1e-06	0.181999	0.5	0.978	0.05
g__Blautia	1e-06	0.17351	0.5	0.9839	0.05
g__Butyrivibrio	0.005277	0.171629	0.48771	1.0135	0.0500695
g__Coprococcus	1e-06	0.182442	0.5	0.9927	0.05
g__Dorea	1e-06	0.152363	0.5	0.9839	0.05
g__Lachnobacterium	0.120295	0.139588	0.13056	0.9957	0.0865936
g__Lachnospira	0.082599	0.184532	0.33355	0.9839	0.0671717
g__Roseburia	1e-06	0.147534	0.5	0.9868	0.05
g__[Ruminococcus]	0.039678	0.121132	0.33638	0.9809	0.0539372
g__Ruminococcaceae_undefined	1e-06	0.164384	0.5	0.9927	0.05
g__Faecalibacterium	0.151098	0.189757	0.22473	0.9868	0.10848
g__Oscillospira	0.057851	0.169135	0.35718	0.9868	0.0583965
g__Ruminococcus	1e-06	0.191305	0.5	0.9868	0.05
g__Veillonellaceae_undefined	0.050451	0.158823	0.35981	1.0075	0.05638
g__Acidaminococcus	0.052022	0.169263	0.37242	0.9839	0.0567661
g__Dialister	0.058537	0.153038	0.32676	0.9957	0.0585723
g__Megamonas	1e-06	0.177929	0.5	0.9809	0.05
g__Megasphaera	1e-06	0.19252	0.5	0.9868	0.05
g__Mitsuokella	1e-06	0.178121	0.5	1.0135	0.05
g__Phascolarctobacterium	0.084106	0.150104	0.24811	0.978	0.067807
g__Veillonella	0.293629	0.184411	0.045941	0.9839	0.278483
g__[Mogibacteriaceae]_undefined	1e-06	0.167662	0.5	1.0075	0.05
g__Erysipelotrichaceae_undefined	0.200326	0.170628	0.086585	0.9927	0.154097
g__Catenibacterium	1e-06	0.175701	0.5	1.0046	0.05
g__Holdemania	1e-06	0.197575	0.5	1.0016	0.05
g__[Eubacterium]	0.068402	0.169871	0.33396	1.0016	0.0617402
g__cc_115	1e-06	0.160955	0.5	1.0046	0.05
g__Cetobacterium	0.027816	0.157432	0.42251	0.6386	0.0519283
g__Fusobacterium	0.233909	0.156786	0.023681	1.0046	0.193698
g__Alcaligenaceae_undefined	0.06118	0.189723	0.38375	1.0046	0.0593862
g__Sutterella	0.04249	0.166197	0.39245	0.9868	0.0545137
g__Bilophila	0.279141	0.18078	0.045651	1.0016	0.255628
g__Desulfovibrio	0.028641	0.180693	0.43939	0.9927	0.052041
g__Enterobacteriaceae_undefined	0.161016	0.185322	0.18728	0.9868	0.116686
g__Escherichia	1e-06	0.172857	0.5	0.9316	0.05
g__Klebsiella	0.159428	0.186145	0.19827	0.9927	0.115
g__Actinobacillus	1e-06	0.187377	0.5	0.978	0.05
g__Haemophilus	0.308213	0.187107	0.045728	0.9927	0.30071
g__Akkermansia	0.060345	0.152484	0.32067	0.978	0.0591107
s__Rothia_mucilaginosa	0.070903	0.177708	0.3423	1.0105	0.0626202
s__Bifidobacterium_undefined	1e-06	0.182261	0.5	0.9751	0.05
s__Bifidobacterium_adolescentis	1e-06	0.179536	0.5	0.9839	0.05
s__Bifidobacterium_longum	0.386292	0.190507	0.01986	1.0165	0.436714
s__Collinsella_undefined	1e-06	0.184621	0.5	0.9986	0.05
s__Collinsella_aerofaciens	1e-06	0.181072	0.5	0.9898	0.05
s__Eggerthella_lenta	1e-06	0.169298	0.5	1.0046	0.05
s__Bacteroides_undefined	1e-06	0.187934	0.5	0.9957	0.05
s__Bacteroides_acidifaciens	1e-06	0.191948	0.5	0.9986	0.05
s__Bacteroides_caccae	0.099954	0.179728	0.28502	0.9839	0.0752742
s__Bacteroides_coprophilus	0.23648	0.179649	0.083317	0.9927	0.196226
s__Bacteroides_eggerthii	0.372878	0.183654	0.010304	1.0165	0.412982
s__Bacteroides_fragilis	1e-06	0.165677	0.5	0.9839	0.05
s__Bacteroides_ovatus	1e-06	0.181772	0.5	0.9898	0.05
s__Bacteroides_plebeius	1e-06	0.17331	0.5	1.0046	0.05
s__Bacteroides_uniformis	0.045837	0.172068	0.39109	0.9986	0.0552442
s__Parabacteroides_undefined	0.15037	0.185125	0.21062	0.9898	0.10769
s__Parabacteroides_distasonis	1e-06	0.185024	0.5	0.9868	0.05
s__Parabacteroides_gordonii	0.033311	0.188509	0.4364	1.0105	0.0527682
s__Prevotella_undefined	0.033606	0.168566	0.41718	1.0016	0.0528184
s__Prevotella_copri	1e-06	0.181097	0.5	0.9809	0.05
s__Prevotella_stercorea	0.044153	0.164867	0.38589	1.0105	0.0548831
s__Pseudoramibacter_Eubacterium_undefined	0.225801	0.175627	0.069334	1.0105	0.183805
s__Coprococcus_undefined	1e-06	0.171731	0.5	0.9839	0.05
s__Coprococcus_eutactus	0.079401	0.177594	0.32535	1.0105	0.0658557
s__Roseburia_undefined	1e-06	0.149041	0.5	0.9868	0.05
s__[Ruminococcus]_undefined	0.120241	0.144535	0.14426	0.9898	0.0865936
s__[Ruminococcus]_gnavus	0.023309	0.121733	0.40469	0.9809	0.0513541
s__Faecalibacterium_prausnitzii	0.151098	0.189757	0.22473	0.9868	0.10848
s__Ruminococcus_undefined	1e-06	0.193917	0.5	0.9927	0.05
s__Ruminococcus_bromii	0.099137	0.173306	0.27058	0.9986	0.0748156
s__Ruminococcus_flavefaciens	0.12156	0.185917	0.26121	1.0075	0.0878452
s__Megamonas_undefined	1e-06	0.177929	0.5	0.9809	0.05
s__Megamonas_hypermegale	1e-06	0.165028	0.5	1.0075	0.05
s__Veillonella_undefined	1e-06	0.170636	0.5	0.9986	0.05
s__Veillonella_dispar	0.343455	0.18546	0.024554	0.9868	0.359576
s__[Eubacterium]_biforme	0.068402	0.169871	0.33396	1.0016	0.0617402
s__Cetobacterium_somerae	0.027816	0.157432	0.42251	0.6386	0.0519283
s__Desulfovibrio_undefined	0.069111	0.182569	0.35593	0.9927	0.0619833
s__Desulfovibrio_d168	0.070613	0.158247	0.30447	1.0016	0.0625129
s__Escherichia_coli	1e-06	0.172857	0.5	0.9316	0.05
s__Haemophilus_parainfluenzae	0.304163	0.186652	0.046806	0.9927	0.294275
s__Akkermansia_muciniphila	0.060345	0.152484	0.32067	0.978	0.0591107

## Sheet: S4
Table S4: Significant genetic correlation of gut microbiome and metabolic traits
Taxa	Trait	rG	SE	p-value	power
g__[Prevotella]	HDL-C	-0.824779	0.578988	0.040051	0.073
g__Bilophila	HDL-C	0.856218	0.573279	0.046088	0.197
c__Deltaproteobacteria	HDL-C	0.979762	0.703341	0.046573	0.304
o__Desulfovibrionales	HDL-C	0.979762	0.703341	0.046573	0.304
f__Desulfovibrionaceae	HDL-C	0.979762	0.703341	0.046573	0.304

## Sheet: S5
Table S5: Significant associations of all taxa with SNPs identified in the discovery stage before adjustment (p<5e-8)
Taxa	SNP	CHR:BP	Model	A1	A2	Freq	Beta	SE	p-value	power in the replication set(ɑ=0.05)
c__Clostridia	rs148778206	1:4753545	Log normal+Z-score	T	C	0.0569492	-0.45343	0.0788763	8.99745e-09	0.56
c__Gammaproteobacteria	rs10957998	8:81978867	Log normal+Z-score	T	C	0.247119	-0.248646	0.042378	4.42858e-09	0.58
o__Clostridiales	rs148778206	1:4753545	Log normal+Z-score	T	C	0.0569492	-0.45343	0.0788763	8.99745e-09	0.56
o__Enterobacteriales	rs10957998	8:81978867	Log normal+Z-score	T	C	0.247119	-0.239262	0.0424204	1.69795e-08	0.55
f__Ruminococcaceae	rs875842	6:72137696	Log normal+Z-score	A	G	0.0522034	-0.460983	0.0806726	1.10191e-08	0.54
f__Enterobacteriaceae	rs10957998	8:81978867	Log normal+Z-score	T	C	0.247119	-0.239262	0.0424204	1.69795e-08	0.55
g__Ruminococcaceae_undefined	rs875842	6:72137696	Log normal+Z-score	A	G	0.0522034	-0.461344	0.0805476	1.01865e-08	0.54
g__Enterobacteriaceae_undefined	rs536828349	8:81978867	Log normal+Z-score	T	C	0.247119	-0.247174	0.0424516	5.79787e-09	0.58
f__Barnesiellaceae	rs4653032	1:34902910	Logistic regression	A	C	0.252881	0.625404	0.1142	4.34e-08	0.62
g__[Barnesiellaceae]_undefined	rs4653032	1:34902910	Logistic regression	A	C	0.252881	0.625404	0.1142	4.34e-08	0.62
f__Carnobacteriaceae	rs62235438	21:41262545	Logistic regression	T	C	0.0644068	0.871293	0.1584	3.749e-08	0.44
g__Granulicatella	rs62235438	21:41262545	Logistic regression	T	C	0.0644068	0.871293	0.1584	3.749e-08	0.44
g__Coriobacteriaceae_undefined	rs1915564	13:63406703	Logistic regression	A	C	0.119322	-0.638659	0.1157	3.393e-08	0.22
g__cc_115	rs6586152	10:90566598	Logistic regression	T	C	0.12	0.913487	0.1663	3.895e-08	0.77
s__Prevotella_stercorea	rs2123073	12:130181035	Logistic regression	C	T	0.320678	0.498348	0.08915	2.275e-08	0.6
s__Megamonas_hypermegale	rs4783327	16:83158069	Logistic regression	G	C	0.0979661	0.909468	0.1548	4.268e-09	0.57
s__Desulfovibrio_d168	rs7849185	9:31161654	Logistic regression	G	A	0.295254	0.461845	0.08427	4.161e-08	0.54
A1: effect allele; A2: other allele; Freq: effect allele frequency; Beta: beta estimates; SE: standard errors of the beta estimates.

## Sheet: S6
Table S6: Replication of genetic variants associated with taxa
Study	SNP	Model	Taxon	CHR:BP	A1_Reported	A2_Reported	Beta_Reported	SE_Reported	A1	A2	Beta	SE	Reported p-value	p-value	FDR/q-value	Most associated taxon
Goodrich et al., 2016	rs7524581	Box-Cox+Linear Regression	k__Bacteria; p__Firmicutes; c__Clostridia; o__Clostridiales; f__; g__; s__	1:66166499	T	C	-14.7	2.75	C	T	0.049831	0.0503516	1.03e-07	0.32234	0.96313	o__Clostridiales
Goodrich et al., 2016	rs11733214	Box-Cox+Linear Regression	k__Bacteria; p__Firmicutes; c__Clostridia; o__Clostridiales; f__; g__; s__	4:31633529	C	T	-15.6	2.93	C	T	0.0377889	0.0416125	1.16e-07	0.363818	0.96313	o__Clostridiales
Goodrich et al., 2016	rs7587067	Box-Cox+Linear Regression	k__Bacteria; p__Firmicutes; c__Clostridia; o__Clostridiales; f__; g__; s__	2:197259243	T	C	-0.102	0.0183	T	C	-0.00571433	0.0568262	2.65e-08	0.919901	0.989833	o__Clostridiales
Goodrich et al., 2016	rs10148020	Box-Cox+Linear Regression	k__Bacteria; p__Firmicutes; c__Clostridia; o__Clostridiales; f__; g__; s__	14:23956172	G	C	3.06	0.552	G	C	-0.021225	0.0669662	3.45e-08	0.751281	0.989833	o__Clostridiales
Goodrich et al., 2016	rs2269706	Box-Cox+Linear Regression	k__Bacteria; p__Firmicutes; c__Clostridia; o__Clostridiales; f__; g__; s__	6:30652872	A	G	2.09	0.376	A	G	0.0274193	0.0404	3.74e-08	0.497331	0.966791	o__Clostridiales
Goodrich et al., 2016	rs7499858	Box-Cox+Linear Regression	k__Bacteria; p__Firmicutes; c__Clostridia; o__Clostridiales; f__; g__; s__	16:10460838	A	G	-4.97	0.922	A	G	-0.0463287	0.0398021	7.94e-08	0.244433	0.924489	o__Clostridiales
Goodrich et al., 2016	rs9397927	Box-Cox+Linear Regression	k__Bacteria; p__Firmicutes; c__Clostridia; o__Clostridiales; f__; g__; s__	6:156670838	G	C	3.63	0.677	C	G	-0.0360075	0.0372639	9.85e-08	0.333902	0.96313	o__Clostridiales
Goodrich et al., 2016	rs6542797	Box-Cox+Linear Regression	k__Bacteria; p__Firmicutes; c__Clostridia; o__Clostridiales; f__; g__; s__	2:109742307	C	T	0.208	0.039	T	C	-0.0420711	0.0430449	1.14e-07	0.328383	0.96313	o__Clostridiales
Goodrich et al., 2016	rs9321334	Box-Cox+Linear Regression	k__Bacteria; p__Firmicutes; c__Clostridia; o__Clostridiales; f__; g__; s__	6:132567078	G	A	13.7	2.99	G	A	-0.0220365	0.0396909	5.37e-06	0.578755	0.967838	o__Clostridiales
Goodrich et al., 2016	rs2273623	Box-Cox+Linear Regression	k__Bacteria; p__Firmicutes; c__Clostridia; o__Clostridiales; f__; g__; s__	14:60765245	G	A	3.77	0.708	G	A	0.0303461	0.0480786	1.11e-07	0.527925	0.967838	o__Clostridiales
Goodrich et al., 2016	rs2170226	Box-Cox+Linear Regression	k__Bacteria; p__Firmicutes; c__Clostridia; o__Clostridiales; f__; g__; s__	9:116464160	T	C	-15.5	3.44	T	C	0.00558162	0.0367534	7.2e-06	0.879292	0.989833	o__Clostridiales
Goodrich et al., 2016	rs4699323	Box-Cox+Linear Regression	k__Bacteria; p__Firmicutes; c__Clostridia; o__Clostridiales; f__; g__; s__	4:98967484	A	G	-13.5	3.03	A	G	-0.130941	0.0520198	9.21e-06	0.0118311	0.8525	o__Clostridiales
Goodrich et al., 2016	rs641527	Box-Cox+Linear Regression	k__Bacteria; p__Firmicutes; c__Clostridia; o__Clostridiales; f__; g__; s__	11:79689054	A	G	0.122	0.0256	G	A	-0.0172447	0.055469	2.12e-06	0.755885	0.989833	o__Clostridiales
Goodrich et al., 2016	rs2293702	Box-Cox+Linear Regression	k__Bacteria; p__Firmicutes; c__Clostridia; o__Clostridiales; f__; g__; s__	14:22001947	T	C	0.127	0.0249	T	C	-0.00259696	0.0379775	4.09e-07	0.945482	0.989833	o__Clostridiales
Goodrich et al., 2016	rs9350764	Box-Cox+Linear Regression	k__Bacteria; p__Firmicutes; c__Clostridia; o__Clostridiales; f__; g__; s__	6:63892824	G	T	-0.125	0.0263	T	G	0.0451006	0.0387312	2.4e-06	0.244241	0.924489	o__Clostridiales
Goodrich et al., 2016	rs6999713	Box-Cox+Linear Regression	k__Bacteria; p__Firmicutes; c__Clostridia; o__Clostridiales; f__; g__; s__	8:30499522	C	T	7.98	1.63	C	T	-0.0453593	0.0415773	1.15e-06	0.27529	0.931842	o__Clostridiales
Goodrich et al., 2016	rs5997791	Box-Cox+Linear Regression	k__Bacteria; p__Firmicutes; c__Clostridia; o__Clostridiales; f__; g__; s__	22:31256733	A	C	9.5	1.93	A	C	0.028524	0.0431316	9.35e-07	0.508403	0.966791	o__Clostridiales
Goodrich et al., 2016	rs7236263	Box-Cox+Linear Regression	k__Bacteria; p__Firmicutes; c__Clostridia; o__Clostridiales; f__; g__; s__	18:47886970	C	T	7.89	1.67	C	T	-0.0208875	0.0650224	2.63e-06	0.748032	0.989833	o__Clostridiales
Goodrich et al., 2016	rs10484857	Box-Cox+Linear Regression	k__Bacteria; p__Firmicutes; c__Clostridia; o__Clostridiales; f__; g__; s__	6:48674613	A	G	15.1	3.04	A	G	0.00613579	0.067219	8.48e-07	0.92727	0.989833	o__Clostridiales
Goodrich et al., 2016	rs9938742	Box-Cox+Linear Regression	k__Bacteria; p__Firmicutes; c__Clostridia; o__Clostridiales; f__; g__; s__	16:62460017	G	A	-11.9	2.69	A	G	-0.0452523	0.0515498	1.05e-05	0.380032	0.965752	o__Clostridiales
Goodrich et al., 2016	rs1125819	Box-Cox+Linear Regression	k__Bacteria; p__Firmicutes; c__Clostridia; o__Clostridiales; f__; g__; s__	4:111036402	T	C	13.6	3.08	T	C	-0.00742877	0.0380645	1.07e-05	0.845265	0.989833	o__Clostridiales
Goodrich et al., 2016	rs2248020	Box-Cox+Linear Regression	k__Bacteria; p__Firmicutes; c__Clostridia; o__Clostridiales; f__; g__; s__	11:93259965	A	C	-14.1	3.21	A	C	0.000213263	0.0368973	1.15e-05	0.995388	0.995	o__Clostridiales
Goodrich et al., 2016	rs1278911	Box-Cox+Linear Regression	k__Bacteria; p__Firmicutes; c__Clostridia; o__Clostridiales; f__; g__; s__	14:32404727	G	T	12.2	2.77	T	G	0.0480341	0.0420917	1.16e-05	0.253796	0.931842	o__Clostridiales
Goodrich et al., 2016	rs185902	Box-Cox+Linear Regression	k__Bacteria; p__Firmicutes; c__Clostridia; o__Clostridiales; f__; g__; s__	1:165470814	C	T	11.7	2.66	C	T	-0.0354369	0.038833	1.23e-05	0.361483	0.96313	o__Clostridiales
Goodrich et al., 2016	rs2505338	Box-Cox+Linear Regression	k__Bacteria; p__Firmicutes; c__Clostridia; o__Clostridiales; f__; g__; s__	10:32669237	T	C	0.221	0.0414	T	C	0.061835	0.0393589	1.1e-07	0.11617	0.856128	o__Clostridiales
Goodrich et al., 2016	rs7318523	Box-Cox+Linear Regression	k__Bacteria; p__Firmicutes; c__Clostridia; o__Clostridiales; f__; g__; s__	13:108787335	C	T	-5.38	1.12	C	T	0.00679336	0.0434815	1.75e-06	0.875847	0.989833	o__Clostridiales
Goodrich et al., 2016	rs17763551	Box-Cox+Linear Regression	k__Bacteria; p__Firmicutes; c__Clostridia; o__Clostridiales; f__; g__; s__	17:3882309	A	G	3.57	0.701	A	G	0.0826062	0.0524763	3.97e-07	0.11545	0.856128	o__Clostridiales
Goodrich et al., 2016	rs2293702	Box-Cox+Linear Regression	k__Bacteria; p__Firmicutes; c__Clostridia; o__Clostridiales; f__; g__; s__	14:22001947	T	C	0.304	0.0586	T	C	-0.00259696	0.0379775	2.37e-07	0.945482	0.989833	o__Clostridiales
Goodrich et al., 2016	rs2830259	Box-Cox+Linear Regression	k__Bacteria; p__Firmicutes; c__Clostridia; o__Clostridiales; f__; g__; s__	21:27869600	C	T	14.6	3.37	C	T	0.0349229	0.0468043	1.53e-05	0.455579	0.966791	o__Clostridiales
Goodrich et al., 2016	rs4968435	Box-Cox+Linear Regression	k__Bacteria; p__Firmicutes; c__Clostridia; o__Clostridiales; f__; g__; s__	17:59570858	A	G	13.4	2.89	A	G	-0.0292031	0.0588725	4.1e-06	0.619866	0.978253	o__Clostridiales
Goodrich et al., 2016	rs17170765	Box-Cox+Linear Regression	k__Bacteria; p__Firmicutes; c__Clostridia; o__Clostridiales; f__; g__; s__	7:36927501	G	A	4.07	0.873	G	A	0.00682067	0.0394714	3.33e-06	0.862808	0.989833	o__Clostridiales
Goodrich et al., 2016	rs6933411	Box-Cox+Linear Regression	k__Bacteria; p__Firmicutes; c__Clostridia; o__Clostridiales; f__; g__; s__	6:68609591	C	T	11.8	2.75	T	C	-0.0246822	0.0363114	1.69e-05	0.496671	0.966791	o__Clostridiales
Goodrich et al., 2016	rs5754822	Box-Cox+Linear Regression	k__Bacteria; p__Firmicutes; c__Clostridia; o__Clostridiales; f__; g__; s__	22:34473652	C	A	12.1	2.82	C	A	0.0526458	0.0374411	1.79e-05	0.159695	0.873167	o__Clostridiales
Goodrich et al., 2016	rs7527642	Box-Cox+Linear Regression	k__Bacteria; p__Firmicutes; c__Clostridia; o__Clostridiales; f__; g__; s__	1:175670134	A	C	-19.9	3.76	A	C	0.0049005	0.0494786	1.39e-07	0.921104	0.989833	o__Clostridiales
Goodrich et al., 2016	rs10221827	Box-Cox+Linear Regression	k__Bacteria; p__Firmicutes; c__Clostridia; o__Clostridiales; f__; g__; s__	2:35947802	C	G	-1.47	0.294	G	C	0.00816768	0.0363944	7.11e-07	0.82243	0.989833	o__Clostridiales
Goodrich et al., 2016	rs586749	Box-Cox+Linear Regression	k__Bacteria; p__Firmicutes; c__Clostridia; o__Clostridiales; f__; g__; s__	9:29546701	A	G	-0.192	0.0399	G	A	-0.0421092	0.041559	1.65e-06	0.310946	0.96313	o__Clostridiales
Goodrich et al., 2016	rs12489943	Box-Cox+Linear Regression	k__Bacteria; p__Firmicutes; c__Clostridia; o__Clostridiales; f__Ruminococcaceae	3:121929287	G	A	2.75	0.508	A	G	0.0178149	0.0362211	6.39e-08	0.622834	0.978253	f__Ruminococcaceae
Goodrich et al., 2016	rs11831423	Box-Cox+Linear Regression	k__Bacteria; p__Firmicutes; c__Clostridia; o__Clostridiales; f__Ruminococcaceae; g__; s__	12:92050203	A	C	0.396	0.0706	A	C	0.0142041	0.0384683	2.37e-08	0.711948	0.989833	f__Ruminococcaceae
Goodrich et al., 2016	rs9397756	Box-Cox+Linear Regression	k__Bacteria; p__Firmicutes; c__Clostridia; o__Clostridiales; f__Ruminococcaceae	6:155263971	T	C	-2.37	0.464	C	T	0.0140823	0.0380366	3.57e-07	0.711211	0.989833	f__Ruminococcaceae
Goodrich et al., 2016	rs7732898	Box-Cox+Linear Regression	k__Bacteria; p__Firmicutes; c__Clostridia; o__Clostridiales; f__Ruminococcaceae; g__; s__	5:63205526	C	A	-0.842	0.158	C	A	0.00582864	0.0623667	1.13e-07	0.92554	0.989833	f__Ruminococcaceae
Goodrich et al., 2016	rs498018	Box-Cox+Linear Regression	k__Bacteria; p__Firmicutes; c__Clostridia; o__Clostridiales; f__Lachnospiraceae; g__; s__	11:95024932	T	G	3.38	0.614	G	T	-0.00183075	0.035493	4.05e-08	0.958863	0.990967	f__Lachnospiraceae
Goodrich et al., 2016	rs1346183	Box-Cox+Linear Regression	k__Bacteria; p__Firmicutes; c__Clostridia; o__Clostridiales; f__Ruminococcaceae; g__; s__	4:37115329	C	T	-0.0723	0.0132	C	T	0.0321694	0.0372743	5.11e-08	0.388113	0.965752	f__Ruminococcaceae
Goodrich et al., 2016	rs16907036	Box-Cox+Linear Regression	k__Bacteria; p__Firmicutes; c__Clostridia; o__Clostridiales; f__Ruminococcaceae; g__; s__	11:20943994	T	G	-0.515	0.0956	T	G	-0.0181104	0.0602492	8.02e-08	0.763725	0.989833	f__Ruminococcaceae
Goodrich et al., 2016	rs2278067	Box-Cox+Linear Regression	k__Bacteria; p__Firmicutes; c__Clostridia; o__Clostridiales; f__Ruminococcaceae; g__; s__	2:95955680	G	T	0.236	0.0443	T	G	0.00225378	0.0403341	1.19e-07	0.955439	0.989833	f__Ruminococcaceae
Goodrich et al., 2016	rs9599240	Box-Cox+Linear Regression	k__Bacteria; p__Firmicutes; c__Clostridia; o__Clostridiales; f__Ruminococcaceae; g__; s__	13:68157506	G	T	-1.87	0.373	G	T	0.0193304	0.039189	5.83e-07	0.621828	0.978253	f__Ruminococcaceae
Goodrich et al., 2016	rs687746	Box-Cox+Linear Regression	k__Bacteria; p__Firmicutes; c__Clostridia; o__Clostridiales; f__Ruminococcaceae; g__; s__	1:190622633	A	G	1.57	0.316	A	G	-0.00523487	0.0404978	7.99e-07	0.897149	0.989833	f__Ruminococcaceae
Goodrich et al., 2016	rs12577205	Box-Cox+Linear Regression	k__Bacteria; p__Firmicutes; c__Clostridia; o__Clostridiales; f__Lachnospiraceae; g__; s__	11:55497852	C	A	-0.534	0.106	C	A	-0.00844807	0.0631861	5.3e-07	0.893639	0.989833	f__Lachnospiraceae
Goodrich et al., 2016	rs10242192	Box-Cox+Linear Regression	k__Bacteria; p__Firmicutes; c__Clostridia; o__Clostridiales; f__Ruminococcaceae; g__; s__	7:93884737	A	T	3.16	0.61	A	T	0.0294895	0.0529152	2.4e-07	0.577325	0.967838	f__Ruminococcaceae
Goodrich et al., 2016	rs1346183	Box-Cox+Linear Regression	k__Bacteria; p__Firmicutes; c__Clostridia; o__Clostridiales; f__Ruminococcaceae; g__; s__	4:37115329	C	T	-0.12	0.0223	C	T	0.0321694	0.0372743	7.39e-08	0.388113	0.965752	f__Ruminococcaceae
Goodrich et al., 2016	rs11831423	Box-Cox+Linear Regression	k__Bacteria; p__Firmicutes; c__Clostridia; o__Clostridiales; f__Ruminococcaceae; g__; s__	12:92050203	A	C	1.18	0.217	A	C	0.0142041	0.0384683	5.39e-08	0.711948	0.989833	f__Ruminococcaceae
Goodrich et al., 2016	rs10229688	Box-Cox+Linear Regression	k__Bacteria; p__Firmicutes; c__Clostridia; o__Clostridiales; f__Lachnospiraceae; g__; s__	7:147661356	G	A	-3.15	0.577	G	A	-0.0834596	0.0459711	5.44e-08	0.0694502	0.8525	f__Lachnospiraceae
Goodrich et al., 2016	rs502656	Box-Cox+Linear Regression	k__Bacteria; p__Firmicutes; c__Clostridia; o__Clostridiales; f__Ruminococcaceae; g__; s__	11:96820949	T	G	0.345	0.067	T	G	-0.0597519	0.0741943	2.93e-07	0.420622	0.966791	f__Ruminococcaceae
Goodrich et al., 2016	rs7761311	Box-Cox+Linear Regression	k__Bacteria; p__Firmicutes; c__Clostridia; o__Clostridiales; f__Ruminococcaceae; g__; s__	6:131311108	T	C	-3.01	0.583	C	T	-0.0300481	0.0699646	2.77e-07	0.667577	0.989833	f__Ruminococcaceae
Goodrich et al., 2016	rs495078	Box-Cox+Linear Regression	k__Bacteria; p__Firmicutes; c__Clostridia; o__Clostridiales; f__Ruminococcaceae; g__; s__	18:43409875	T	C	-2.9	0.545	T	C	0.0204041	0.0659044	1.15e-07	0.756863	0.989833	f__Ruminococcaceae
Goodrich et al., 2016	rs3733890	Box-Cox+Linear Regression	k__Bacteria; p__Firmicutes; c__Clostridia; o__Clostridiales; f__Ruminococcaceae; g__; s__	5:78421959	A	G	-0.0462	0.00896	A	G	0.0262775	0.0383093	2.94e-07	0.492757	0.966791	f__Ruminococcaceae
Goodrich et al., 2016	rs1193851	Box-Cox+Linear Regression	k__Bacteria; p__Firmicutes; c__Clostridia; o__Clostridiales; f__Lachnospiraceae; g__; s__	11:65386206	G	C	0.27	0.0595	G	C	-0.0813371	0.055904	6.36e-06	0.145685	0.858379	f__Lachnospiraceae
Goodrich et al., 2016	rs11125721	Box-Cox+Linear Regression	k__Bacteria; p__Firmicutes; c__Clostridia; o__Clostridiales; f__Lachnospiraceae; g__; s__	2:57826028	A	G	-0.402	0.079	A	G	-0.0289584	0.0496425	3.9e-07	0.559666	0.967838	f__Lachnospiraceae
Goodrich et al., 2016	rs6914260	Box-Cox+Linear Regression	k__Bacteria; p__Firmicutes; c__Clostridia; o__Clostridiales; f__Lachnospiraceae; g__; s__	6:67196809	A	G	-0.534	0.101	A	G	-0.0435456	0.0589147	1.48e-07	0.459828	0.966791	f__Lachnospiraceae
Goodrich et al., 2016	rs11792081	Box-Cox+Linear Regression	k__Bacteria; p__Firmicutes; c__Clostridia; o__Clostridiales; f__Lachnospiraceae	9:26758979	A	C	0.789	0.151	A	C	-0.116806	0.0676837	2.15e-07	0.0843889	0.8525	f__Lachnospiraceae
Goodrich et al., 2016	rs898031	Box-Cox+Linear Regression	k__Bacteria; p__Firmicutes; c__Clostridia; o__Clostridiales; f__Ruminococcaceae; g__; s__	2:28203294	T	C	1.11	0.237	T	C	0.076768	0.043547	3.42e-06	0.077921	0.8525	f__Ruminococcaceae
Goodrich et al., 2016	rs10252758	Box-Cox+Linear Regression	k__Bacteria; p__Firmicutes; c__Clostridia; o__Clostridiales; f__Lachnospiraceae; g__; s__	7:71414285	A	G	1.59	0.326	A	G	0.018068	0.0415755	1.19e-06	0.663865	0.989833	f__Lachnospiraceae
Goodrich et al., 2016	rs9373001	Box-Cox+Linear Regression	k__Bacteria; p__Firmicutes; c__Clostridia; o__Clostridiales; f__Lachnospiraceae; g__; s__	6:132227341	T	C	2.09	0.409	T	C	-0.04447	0.0400581	3.53e-07	0.266939	0.931842	f__Lachnospiraceae
Goodrich et al., 2016	rs7604350	Box-Cox+Linear Regression	k__Bacteria; p__Firmicutes; c__Clostridia; o__Clostridiales; f__Lachnospiraceae; g__; s__	2:239089684	A	G	0.323	0.0721	A	G	0.0038588	0.0636901	8.25e-06	0.951688	0.989833	f__Lachnospiraceae
Goodrich et al., 2016	rs3740874	Box-Cox+Linear Regression	k__Bacteria; p__Firmicutes; c__Clostridia; o__Clostridiales; f__Ruminococcaceae; g__; s__	11:20939655	C	T	-2.08	0.451	C	T	-0.0388848	0.0595314	4.44e-06	0.51364	0.966791	f__Ruminococcaceae
Goodrich et al., 2016	rs12407389	Box-Cox+Linear Regression	k__Bacteria; p__Firmicutes; c__Clostridia; o__Clostridiales; f__Lachnospiraceae; g__; s__	1:172892361	G	C	-0.945	0.197	C	G	0.0521752	0.0623093	2.1e-06	0.402391	0.966791	f__Lachnospiraceae
Goodrich et al., 2016	rs10811270	Box-Cox+Linear Regression	k__Bacteria; p__Firmicutes; c__Clostridia; o__Clostridiales; f__Lachnospiraceae; g__; s__	9:19888006	T	C	-0.946	0.199	C	T	-0.0473867	0.0475271	2.2e-06	0.318742	0.96313	f__Lachnospiraceae
Goodrich et al., 2016	rs12704545	Box-Cox+Linear Regression	k__Bacteria; p__Firmicutes; c__Clostridia; o__Clostridiales; f__Lachnospiraceae; g__; s__	7:90137065	A	C	0.924	0.189	C	A	0.0484435	0.0537459	1.14e-06	0.367406	0.96313	f__Lachnospiraceae
Goodrich et al., 2016	rs1922100	Box-Cox+Linear Regression	k__Bacteria; p__Firmicutes; c__Clostridia; o__Clostridiales; f__Lachnospiraceae; g__; s__	18:68285041	T	C	1.16	0.237	T	C	-0.00701813	0.0641769	1.14e-06	0.91292	0.989833	f__Lachnospiraceae
Goodrich et al., 2016	rs12951596	Box-Cox+Linear Regression	k__Bacteria; p__Firmicutes; c__Clostridia; o__Clostridiales; f__Ruminococcaceae; g__; s__	17:78880383	A	G	1.52	0.332	T	C	-0.00790918	0.0483016	4.99e-06	0.869931	0.989833	f__Ruminococcaceae
Goodrich et al., 2016	rs922408	Box-Cox+Linear Regression	k__Bacteria; p__Firmicutes; c__Clostridia; o__Clostridiales; f__Ruminococcaceae; g__; s__	14:98486120	G	A	-2.74	0.586	A	G	-0.000362378	0.0406317	3.09e-06	0.992884	0.995	f__Ruminococcaceae
Goodrich et al., 2016	rs206196	Box-Cox+Linear Regression	k__Bacteria; p__Firmicutes; c__Clostridia; o__Clostridiales; f__Ruminococcaceae; g__; s__	7:20361873	T	C	-0.0463	0.00864	C	T	0.0115404	0.0364194	1e-07	0.751339	0.989833	f__Ruminococcaceae
Goodrich et al., 2016	rs1231637	Box-Cox+Linear Regression	k__Bacteria; p__Firmicutes; c__Clostridia; o__Clostridiales; f__Lachnospiraceae; g__; s__	11:29530247	G	T	0.257	0.0579	T	G	0.0139163	0.0376891	1.01e-05	0.71195	0.989833	f__Lachnospiraceae
Goodrich et al., 2016	rs4620568	Box-Cox+Linear Regression	k__Bacteria; p__Firmicutes; c__Clostridia; o__Clostridiales; f__Ruminococcaceae; g__; s__	1:57961946	G	C	-0.111	0.021	G	C	0.0422534	0.0414018	1.51e-07	0.307458	0.96313	f__Ruminococcaceae
Goodrich et al., 2016	rs11018543	Box-Cox+Linear Regression	k__Bacteria; p__Firmicutes; c__Clostridia; o__Clostridiales; f__Ruminococcaceae; g__; s__	11:88962962	T	C	-0.428	0.0851	T	C	-0.016086	0.0646867	5.27e-07	0.803612	0.989833	f__Ruminococcaceae
Goodrich et al., 2016	rs11082729	Box-Cox+Linear Regression	k__Bacteria; p__Firmicutes; c__Clostridia; o__Clostridiales; f__Lachnospiraceae; g__; s__	18:46628583	T	C	-1.25	0.27	T	C	-0.044508	0.0366322	3.78e-06	0.224367	0.924489	f__Lachnospiraceae
Goodrich et al., 2016	rs1636874	Box-Cox+Linear Regression	k__Bacteria; p__Firmicutes; c__Clostridia; o__Clostridiales; f__Ruminococcaceae; g__; s__	7:155586100	T	C	1.64	0.334	T	C	-0.0482377	0.0696553	1.08e-06	0.488611	0.966791	f__Ruminococcaceae
Goodrich et al., 2016	rs17369648	Box-Cox+Linear Regression	k__Bacteria; p__Firmicutes; c__Clostridia; o__Clostridiales; f__Ruminococcaceae; g__; s__	2:56082575	T	C	-0.855	0.171	C	T	-0.0106768	0.0488606	6.38e-07	0.827027	0.989833	f__Ruminococcaceae
Goodrich et al., 2016	rs12552904	Box-Cox+Linear Regression	k__Bacteria; p__Firmicutes; c__Clostridia; o__Clostridiales; f__Lachnospiraceae; g__; s__	9:74183471	A	G	0.879	0.191	A	G	-0.0135821	0.052165	4.6e-06	0.794581	0.989833	f__Lachnospiraceae
Goodrich et al., 2016	rs4548008	Box-Cox+Linear Regression	k__Bacteria; p__Firmicutes; c__Clostridia; o__Clostridiales; f__Ruminococcaceae; g__; s__	6:51007036	G	T	0.298	0.063	G	T	0.0107303	0.0540901	2.32e-06	0.842749	0.989833	f__Ruminococcaceae
Goodrich et al., 2016	rs1128880	Box-Cox+Linear Regression	k__Bacteria; p__Firmicutes; c__Clostridia; o__Clostridiales; f__Ruminococcaceae; g__; s__	14:105185666	G	T	-2.67	0.523	G	T	0.0128768	0.0669967	3.71e-07	0.847585	0.989833	f__Ruminococcaceae
Goodrich et al., 2016	rs1523451	Box-Cox+Linear Regression	k__Bacteria; p__Firmicutes; c__Clostridia; o__Clostridiales; f__Lachnospiraceae; g__; s__	3:64946091	T	C	0.592	0.113	T	C	0.0610906	0.0678159	1.94e-07	0.367679	0.96313	f__Lachnospiraceae
Goodrich et al., 2016	rs7804316	Box-Cox+Linear Regression	k__Bacteria; p__Firmicutes; c__Clostridia; o__Clostridiales; f__Ruminococcaceae; g__; s__	7:21842526	A	G	-2.62	0.568	G	A	0.0468942	0.0484505	4.07e-06	0.333105	0.96313	f__Ruminococcaceae
Goodrich et al., 2016	rs350916	Box-Cox+Linear Regression	k__Bacteria; p__Firmicutes; c__Clostridia; o__Clostridiales; f__Ruminococcaceae; g__; s__	19:4094775	A	G	-2.73	0.566	G	A	-0.0284141	0.0377136	1.47e-06	0.451199	0.966791	f__Ruminococcaceae
Goodrich et al., 2016	rs1479056	Box-Cox+Linear Regression	k__Bacteria; p__Firmicutes; c__Clostridia; o__Clostridiales; f__Ruminococcaceae; g__; s__	8:21763393	A	G	-1.04	0.232	A	G	0.0352167	0.0456443	8.42e-06	0.440383	0.966791	f__Ruminococcaceae
Goodrich et al., 2016	rs7646523	Box-Cox+Linear Regression	k__Bacteria; p__Firmicutes; c__Clostridia; o__Clostridiales; f__Ruminococcaceae; g__; s__	3:121552365	C	T	1.1	0.211	C	T	-0.0258041	0.0438387	2.16e-07	0.55612	0.967838	f__Ruminococcaceae
Goodrich et al., 2016	rs11969591	Box-Cox+Linear Regression	k__Bacteria; p__Firmicutes; c__Clostridia; o__Clostridiales; f__Ruminococcaceae; g__; s__	6:81682916	C	T	-2.06	0.405	C	T	0.00733355	0.0375109	4.43e-07	0.844998	0.989833	f__Ruminococcaceae
Goodrich et al., 2016	rs7095285	Box-Cox+Linear Regression	k__Bacteria; p__Firmicutes; c__Clostridia; o__Clostridiales; f__Lachnospiraceae	10:19869278	G	A	-0.198	0.0464	A	G	0.0101402	0.0364846	2.02e-05	0.781066	0.989833	f__Lachnospiraceae
Goodrich et al., 2016	rs2763309	Box-Cox+Linear Regression	k__Bacteria; p__Firmicutes; c__Clostridia; o__Clostridiales; f__Lachnospiraceae	10:27867209	C	T	0.219	0.0539	C	T	-0.0482682	0.0359312	4.95e-05	0.179158	0.884623	f__Lachnospiraceae
Goodrich et al., 2016	rs10160195	Box-Cox+Linear Regression	k__Bacteria; p__Firmicutes; c__Clostridia; o__Clostridiales; f__Lachnospiraceae	10:77554482	A	G	0.226	0.0485	G	A	0.00971103	0.0399959	3.54e-06	0.80816	0.989833	f__Lachnospiraceae
Goodrich et al., 2016	rs12245886	Box-Cox+Linear Regression	k__Bacteria; p__Firmicutes; c__Clostridia; o__Clostridiales; f__Lachnospiraceae	10:110658945	G	T	0.208	0.0506	G	T	-0.0904022	0.041135	4.3e-05	0.0279708	0.8525	f__Lachnospiraceae
Goodrich et al., 2016	rs9567705	Box-Cox+Linear Regression	k__Bacteria; p__Firmicutes; c__Clostridia; o__Clostridiales; f__Lachnospiraceae	13:47136866	T	C	-0.392	0.0874	T	C	0.0335475	0.0545188	7.65e-06	0.538331	0.967838	f__Lachnospiraceae
Goodrich et al., 2016	rs1955390	Box-Cox+Linear Regression	k__Bacteria; p__Firmicutes; c__Clostridia; o__Clostridiales; f__Lachnospiraceae	16:78069034	C	T	-0.209	0.0504	C	T	-0.0758556	0.0439006	3.47e-05	0.0840071	0.8525	f__Lachnospiraceae
Goodrich et al., 2016	rs6674509	Box-Cox+Linear Regression	k__Bacteria; p__Firmicutes; c__Clostridia; o__Clostridiales; f__Lachnospiraceae	1:82027976	A	G	-0.334	0.0715	A	G	0.00460848	0.0383044	3.3e-06	0.904236	0.989833	f__Lachnospiraceae
Goodrich et al., 2016	rs7602355	Box-Cox+Linear Regression	k__Bacteria; p__Firmicutes; c__Clostridia; o__Clostridiales; f__Lachnospiraceae	2:4963378	T	C	0.232	0.0567	T	C	-0.139598	0.0616201	4.52e-05	0.0234843	0.8525	f__Lachnospiraceae
Goodrich et al., 2016	rs11126024	Box-Cox+Linear Regression	k__Bacteria; p__Firmicutes; c__Clostridia; o__Clostridiales; f__Lachnospiraceae	2:65167461	A	G	0.275	0.0598	A	G	-0.043883	0.0377045	4.39e-06	0.244479	0.924489	f__Lachnospiraceae
Goodrich et al., 2016	rs4848184	Box-Cox+Linear Regression	k__Bacteria; p__Firmicutes; c__Clostridia; o__Clostridiales; f__Lachnospiraceae	2:123368169	C	T	-0.273	0.058	C	T	-0.0249159	0.0448879	2.66e-06	0.578848	0.967838	f__Lachnospiraceae
Goodrich et al., 2016	rs3733890	Box-Cox+Linear Regression	k__Bacteria; p__Firmicutes; c__Clostridia; o__Clostridiales; f__Lachnospiraceae	5:78421959	A	G	-0.228	0.051	A	G	0.0137388	0.0379928	8.16e-06	0.71764	0.989833	f__Lachnospiraceae
Goodrich et al., 2016	rs10264784	Box-Cox+Linear Regression	k__Bacteria; p__Firmicutes; c__Clostridia; o__Clostridiales; f__Lachnospiraceae	7:19909530	C	T	-0.308	0.0728	C	T	0.0760873	0.0373271	2.51e-05	0.0415106	0.8525	f__Lachnospiraceae
Goodrich et al., 2016	rs9402233	Box-Cox+Linear Regression	k__Bacteria; p__Firmicutes; c__Clostridia; o__Clostridiales; f__Lachnospiraceae	6:130826281	G	A	0.264	0.0642	G	A	0.0437522	0.039793	4.09e-05	0.271552	0.931842	f__Lachnospiraceae
Goodrich et al., 2016	rs10517198	Box-Cox+Linear Regression	k__Bacteria; p__Firmicutes; c__Clostridia; o__Clostridiales; f__Lachnospiraceae; g__; s__	4:47705578	A	G	-0.376	0.0859	A	G	0.0507009	0.0426415	1.32e-05	0.234438	0.924489	f__Lachnospiraceae
Goodrich et al., 2016	rs1760889	Box-Cox+Linear Regression	k__Bacteria; p__Firmicutes; c__Clostridia; o__Clostridiales; f__Lachnospiraceae	14:20884300	T	G	0.281	0.0696	T	G	0.00591537	0.066541	5.48e-05	0.929163	0.989833	f__Lachnospiraceae
Goodrich et al., 2016	rs495078	Box-Cox+Linear Regression	k__Bacteria; p__Firmicutes; c__Clostridia; o__Clostridiales; f__Ruminococcaceae; g__; s__	18:43409875	T	C	-0.14	0.0271	T	C	0.0204041	0.0659044	2.88e-07	0.756863	0.989833	f__Ruminococcaceae
Goodrich et al., 2016	rs9790095	Box-Cox+Linear Regression	k__Bacteria; p__Firmicutes; c__Clostridia; o__Clostridiales; f__Ruminococcaceae; g__; s__	3:94840854	G	T	-0.214	0.0461	G	T	-0.0550465	0.0472273	3.88e-06	0.243791	0.924489	f__Ruminococcaceae
Goodrich et al., 2016	rs1221172	Box-Cox+Linear Regression	k__Bacteria; p__Firmicutes; c__Clostridia; o__Clostridiales; f__Ruminococcaceae; g__; s__	2:81995567	C	T	-0.313	0.0635	T	C	0.0521769	0.0419938	8.88e-07	0.214056	0.924489	f__Ruminococcaceae
Goodrich et al., 2016	rs7566589	Box-Cox+Linear Regression	k__Bacteria; p__Firmicutes; c__Clostridia; o__Clostridiales; f__Ruminococcaceae; g__; s__	2:155296369	A	G	-0.299	0.0631	A	G	0.0505229	0.0569276	2.29e-06	0.374813	0.965752	f__Ruminococcaceae
Goodrich et al., 2016	rs206196	Box-Cox+Linear Regression	k__Bacteria; p__Firmicutes; c__Clostridia; o__Clostridiales; f__Ruminococcaceae; g__; s__	7:20361873	T	C	-0.299	0.0631	C	T	0.0115404	0.0364194	2.38e-06	0.751339	0.989833	f__Ruminococcaceae
Goodrich et al., 2016	rs10852352	Box-Cox+Linear Regression	k__Bacteria; p__Firmicutes; c__Clostridia; o__Clostridiales; f__Lachnospiraceae	16:12672862	G	A	0.188	0.0469	G	A	-0.104785	0.0361938	6.27e-05	0.00379013	0.646195	f__Lachnospiraceae
Goodrich et al., 2016	rs4565719	Box-Cox+Linear Regression	k__Bacteria; p__Firmicutes; c__Clostridia; o__Clostridiales; f__Lachnospiraceae; g__; s__	1:219963912	C	T	-1.59	0.34	T	C	0.0776417	0.0373021	3.18e-06	0.0373947	0.8525	f__Lachnospiraceae
Goodrich et al., 2016	rs12359026	Box-Cox+Linear Regression	k__Bacteria; p__Firmicutes; c__Clostridia; o__Clostridiales; f__Ruminococcaceae	10:25864381	T	G	2.07	0.452	T	G	0.016631	0.0583526	5.33e-06	0.775638	0.989833	f__Ruminococcaceae
Goodrich et al., 2016	rs1514537	Box-Cox+Linear Regression	k__Bacteria; p__Firmicutes; c__Clostridia; o__Clostridiales; f__Lachnospiraceae; g__; s__	12:59816947	A	G	-0.427	0.0883	A	G	-0.0270099	0.0648898	1.42e-06	0.677232	0.989833	f__Lachnospiraceae
Goodrich et al., 2016	rs718362	Box-Cox+Linear Regression	k__Bacteria; p__Firmicutes; c__Clostridia; o__Clostridiales; f__Lachnospiraceae; g__; s__	14:63742585	C	T	0.351	0.0808	C	T	0.00856226	0.0381427	1.5e-05	0.822384	0.989833	f__Lachnospiraceae
Goodrich et al., 2016	rs10226151	Box-Cox+Linear Regression	k__Bacteria; p__Firmicutes; c__Clostridia; o__Clostridiales; f__Lachnospiraceae; g__; s__	7:143122457	A	G	-1.14	0.235	G	A	-0.0186397	0.0375173	1.45e-06	0.619309	0.978253	f__Lachnospiraceae
Goodrich et al., 2016	rs10426094	Box-Cox+Linear Regression	k__Bacteria; p__Firmicutes; c__Clostridia; o__Clostridiales; f__Lachnospiraceae	19:7205240	T	C	0.219	0.0549	T	C	-0.0612869	0.0719011	6.93e-05	0.394004	0.966791	f__Lachnospiraceae
Goodrich et al., 2016	rs6601104	Box-Cox+Linear Regression	k__Bacteria; p__Firmicutes; c__Clostridia; o__Clostridiales; f__Lachnospiraceae	5:179663614	T	C	-0.191	0.048	T	C	0.0197413	0.0489486	6.97e-05	0.686723	0.989833	f__Lachnospiraceae
Goodrich et al., 2016	rs7744601	Box-Cox+Linear Regression	k__Bacteria; p__Firmicutes; c__Clostridia; o__Clostridiales; f__Lachnospiraceae; g__; s__	6:7988910	G	A	-0.312	0.0718	C	T	-0.0194991	0.0659518	1.57e-05	0.767492	0.989833	f__Lachnospiraceae
Goodrich et al., 2016	rs2282637	Box-Cox+Linear Regression	k__Bacteria; p__Firmicutes; c__Clostridia; o__Clostridiales; f__Ruminococcaceae; g__; s__	11:111228098	A	G	-4.89	1.1	A	G	0.0425613	0.0681507	9.62e-06	0.532288	0.967838	f__Ruminococcaceae
Goodrich et al., 2016	rs10786820	Box-Cox+Linear Regression	k__Bacteria; p__Firmicutes; c__Clostridia; o__Clostridiales; f__Ruminococcaceae; g__; s__	10:106521872	C	T	0.749	0.157	C	T	0.029433	0.075323	1.94e-06	0.695977	0.989833	f__Ruminococcaceae
Goodrich et al., 2016	rs3733890	Box-Cox+Linear Regression	k__Bacteria; p__Firmicutes; c__Clostridia; o__Clostridiales; f__Ruminococcaceae; g__; s__	5:78421959	A	G	-0.749	0.154	A	G	0.0262775	0.0383093	1.26e-06	0.492757	0.966791	f__Ruminococcaceae
Goodrich et al., 2016	rs1346183	Box-Cox+Linear Regression	k__Bacteria; p__Firmicutes; c__Clostridia; o__Clostridiales; f__Ruminococcaceae; g__; s__	4:37115329	C	T	-1.05	0.228	C	T	0.0321694	0.0372743	4e-06	0.388113	0.965752	f__Ruminococcaceae
Goodrich et al., 2016	rs4877854	Box-Cox+Linear Regression	k__Bacteria; p__Firmicutes; c__Clostridia; o__Clostridiales; f__Ruminococcaceae; g__; s__	9:86971246	T	C	-0.976	0.2	T	C	0.0609636	0.0463298	1.18e-06	0.188221	0.90293	f__Ruminococcaceae
Goodrich et al., 2016	rs987694	Box-Cox+Linear Regression	k__Bacteria; p__Firmicutes; c__Clostridia; o__Clostridiales; f__Lachnospiraceae; g__; s__	4:114618602	A	G	-2.67	0.506	A	G	-0.0302557	0.0374549	1.49e-07	0.419211	0.966791	f__Lachnospiraceae
Goodrich et al., 2016	rs1684851	Box-Cox+Linear Regression	k__Bacteria; p__Firmicutes; c__Clostridia; o__Clostridiales; f__Lachnospiraceae; g__; s__	5:73257386	C	A	-0.39	0.0896	C	A	0.0300899	0.0521869	1.38e-05	0.564224	0.967838	f__Lachnospiraceae
Goodrich et al., 2016	rs1889879	Box-Cox+Linear Regression	k__Bacteria; p__Firmicutes; c__Clostridia; o__Clostridiales; f__Lachnospiraceae; g__; s__	6:69663880	C	A	0.403	0.084	C	A	0.012079	0.0639854	1.72e-06	0.850268	0.989833	f__Lachnospiraceae
Goodrich et al., 2016	rs6901947	Box-Cox+Linear Regression	k__Bacteria; p__Firmicutes; c__Clostridia; o__Clostridiales; f__Lachnospiraceae; g__; s__	6:148028207	G	A	0.365	0.0837	A	G	-0.0245304	0.037302	1.33e-05	0.510784	0.966791	f__Lachnospiraceae
Goodrich et al., 2016	rs16968570	Box-Cox+Linear Regression	k__Bacteria; p__Firmicutes; c__Clostridia; o__Clostridiales; f__Ruminococcaceae; g__; s__	15:39556482	G	C	-1.83	0.414	G	C	0.00536702	0.0376952	1.07e-05	0.886781	0.989833	f__Ruminococcaceae
Goodrich et al., 2016	rs12455458	Box-Cox+Linear Regression	k__Bacteria; p__Firmicutes; c__Clostridia; o__Clostridiales; f__Lachnospiraceae	18:43356182	G	A	0.231	0.0582	G	A	-0.00092182	0.0378154	7.34e-05	0.980552	0.992644	f__Lachnospiraceae
Goodrich et al., 2016	rs16977800	Box-Cox+Linear Regression	k__Bacteria; p__Firmicutes; c__Clostridia; o__Clostridiales; f__Ruminococcaceae; g__; s__	15:85937310	A	G	5.31	1.04	A	G	0.0519526	0.0460201	3.62e-07	0.258936	0.931842	f__Ruminococcaceae
Goodrich et al., 2016	rs12607607	Box-Cox+Linear Regression	k__Bacteria; p__Firmicutes; c__Clostridia; o__Clostridiales; f__Lachnospiraceae; g__Dorea; s__	18:39082090	T	C	-0.63	0.114	T	C	-0.0681989	0.0803692	4.2e-08	0.39612	0.966791	g__Dorea
Goodrich et al., 2016	rs2293702	Box-Cox+Linear Regression	k__Bacteria; p__Firmicutes; c__Clostridia; o__Clostridiales; f__Lachnospiraceae; g__Coprococcus; s__	14:22001947	T	C	0.078	0.0137	T	C	-0.00573136	0.0379212	1.6e-08	0.879867	0.989833	g__Coprococcus
Goodrich et al., 2016	rs4901725	Box-Cox+Linear Regression	k__Bacteria; p__Bacteroidetes; c__Bacteroidia; o__Bacteroidales; f__Bacteroidaceae; g__Bacteroides; s__	14:57142910	C	T	-0.316	0.0564	C	T	0.00621657	0.0365911	2.56e-08	0.865094	0.989833	g__Bacteroides
Goodrich et al., 2016	rs4777927	Box-Cox+Linear Regression	k__Bacteria; p__Bacteroidetes; c__Bacteroidia; o__Bacteroidales; f__Bacteroidaceae; g__Bacteroides; s__	15:94142630	T	C	0.236	0.0417	C	T	-0.00567178	0.0380766	1.82e-08	0.881588	0.989833	g__Bacteroides
Goodrich et al., 2016	rs493456	Box-Cox+Linear Regression	k__Bacteria; p__Firmicutes; c__Clostridia; o__Clostridiales; f__Lachnospiraceae; g__Lachnospira; s__	3:111676317	G	C	1.24	0.232	G	C	-0.0588215	0.0595149	1.11e-07	0.322982	0.96313	g__Lachnospira
Goodrich et al., 2016	rs4777927	Box-Cox+Linear Regression	k__Bacteria; p__Bacteroidetes; c__Bacteroidia; o__Bacteroidales; f__Bacteroidaceae; g__Bacteroides; s__	15:94142630	T	C	1.25	0.222	C	T	-0.00567178	0.0380766	2.58e-08	0.881588	0.989833	g__Bacteroides
Goodrich et al., 2016	rs6656158	Box-Cox+Linear Regression	k__Bacteria; p__Firmicutes; c__Clostridia; o__Clostridiales; f__Lachnospiraceae; g__Coprococcus; s__	1:188458988	T	C	0.309	0.0579	T	C	0.0821497	0.0376708	1.11e-07	0.0292039	0.8525	g__Coprococcus
Goodrich et al., 2016	rs2475321	Box-Cox+Linear Regression	k__Bacteria; p__Firmicutes; c__Clostridia; o__Clostridiales; f__Lachnospiraceae; g__Coprococcus; s__	10:121603681	T	G	-0.204	0.0381	G	T	0.00841745	0.0384487	9.25e-08	0.826707	0.989833	g__Coprococcus
Goodrich et al., 2016	rs2866194	Box-Cox+Linear Regression	k__Bacteria; p__Bacteroidetes; c__Bacteroidia; o__Bacteroidales; f__Bacteroidaceae; g__Bacteroides; s__	4:101100658	G	A	-0.38	0.0692	G	A	-0.0225607	0.0402312	4.53e-08	0.57495	0.967838	g__Bacteroides
Goodrich et al., 2016	rs10507725	Box-Cox+Linear Regression	k__Bacteria; p__Bacteroidetes; c__Bacteroidia; o__Bacteroidales; f__Bacteroidaceae; g__Bacteroides; s__	13:66360155	A	C	43.2	7.88	A	C	0.00151332	0.0357389	4.78e-08	0.966225	0.992187	g__Bacteroides
Goodrich et al., 2016	rs2704557	Box-Cox+Linear Regression	k__Bacteria; p__Bacteroidetes; c__Bacteroidia; o__Bacteroidales; f__Bacteroidaceae; g__Bacteroides; s__	2:130325113	G	T	-0.603	0.118	T	G	-0.0311624	0.0353263	3.76e-07	0.377706	0.965752	g__Bacteroides
Goodrich et al., 2016	rs12606140	Box-Cox+Linear Regression	k__Bacteria; p__Firmicutes; c__Clostridia; o__Clostridiales; f__Lachnospiraceae; g__Coprococcus; s__	18:39099218	T	C	-0.354	0.068	T	C	-0.0741136	0.0805407	2.23e-07	0.357468	0.96313	g__Coprococcus
Goodrich et al., 2016	rs4628206	Box-Cox+Linear Regression	k__Bacteria; p__Bacteroidetes; c__Bacteroidia; o__Bacteroidales; f__Bacteroidaceae; g__Bacteroides; s__	7:82497343	T	A	-55.4	10.1	T	A	-0.0549091	0.0364868	5.14e-08	0.132349	0.858379	g__Bacteroides
Goodrich et al., 2016	rs4777927	Box-Cox+Linear Regression	k__Bacteria; p__Bacteroidetes; c__Bacteroidia; o__Bacteroidales; f__Bacteroidaceae; g__Bacteroides; s__	15:94142630	T	C	0.131	0.024	C	T	-0.00567178	0.0380766	5.42e-08	0.881588	0.989833	g__Bacteroides
Goodrich et al., 2016	rs13067391	Box-Cox+Linear Regression	k__Bacteria; p__Bacteroidetes; c__Bacteroidia; o__Bacteroidales; f__Bacteroidaceae; g__Bacteroides; s__	3:18191929	T	C	-3.64	0.685	T	C	0.0744357	0.0622514	1.3e-07	0.231804	0.924489	g__Bacteroides
Goodrich et al., 2016	rs7644	Box-Cox+Linear Regression	k__Bacteria; p__Bacteroidetes; c__Bacteroidia; o__Bacteroidales; f__Bacteroidaceae; g__Bacteroides	11:12551844	T	C	-3.68	0.782	T	C	-0.0169959	0.0422412	2.83e-06	0.687425	0.989833	g__Bacteroides
Goodrich et al., 2016	rs737301	Box-Cox+Linear Regression	k__Bacteria; p__Bacteroidetes; c__Bacteroidia; o__Bacteroidales; f__Bacteroidaceae; g__Bacteroides	1:153200808	A	G	-3.75	0.781	G	A	-0.0142228	0.0357118	1.74e-06	0.690433	0.989833	g__Bacteroides
Goodrich et al., 2016	rs11073804	Box-Cox+Linear Regression	k__Bacteria; p__Bacteroidetes; c__Bacteroidia; o__Bacteroidales; f__Bacteroidaceae; g__Bacteroides	15:89252012	A	T	-4.47	0.987	T	A	0.0293061	0.0350804	6.09e-06	0.403493	0.966791	g__Bacteroides
Goodrich et al., 2016	rs3105827	Box-Cox+Linear Regression	k__Bacteria; p__Bacteroidetes; c__Bacteroidia; o__Bacteroidales; f__Bacteroidaceae; g__Bacteroides	17:51711517	T	A	5.84	1.3	T	A	0.0591326	0.0449012	7.19e-06	0.187856	0.90293	g__Bacteroides
Goodrich et al., 2016	rs360402	Box-Cox+Linear Regression	k__Bacteria; p__Bacteroidetes; c__Bacteroidia; o__Bacteroidales; f__Bacteroidaceae; g__Bacteroides; s__	3:171309620	G	A	0.418	0.0868	A	G	0.0174069	0.0365561	1.61e-06	0.633954	0.978253	g__Bacteroides
Goodrich et al., 2016	rs2198863	Box-Cox+Linear Regression	k__Bacteria; p__Bacteroidetes; c__Bacteroidia; o__Bacteroidales; f__Bacteroidaceae; g__Bacteroides; s__	6:122412722	A	T	-0.539	0.106	A	T	0.0464468	0.0586334	4.68e-07	0.42827	0.966791	g__Bacteroides
Goodrich et al., 2016	rs12936861	Box-Cox+Linear Regression	k__Bacteria; p__Bacteroidetes; c__Bacteroidia; o__Bacteroidales; f__Bacteroidaceae; g__Bacteroides; s__	17:11665034	T	G	-37.5	7.36	T	G	-0.0652422	0.0378831	4.01e-07	0.0850339	0.8525	g__Bacteroides
Goodrich et al., 2016	rs4777927	Box-Cox+Linear Regression	k__Bacteria; p__Bacteroidetes; c__Bacteroidia; o__Bacteroidales; f__Bacteroidaceae; g__Bacteroides; s__	15:94142630	T	C	0.321	0.0596	C	T	-0.00567178	0.0380766	8.21e-08	0.881588	0.989833	g__Bacteroides
Goodrich et al., 2016	rs6466898	Box-Cox+Linear Regression	k__Bacteria; p__Bacteroidetes; c__Bacteroidia; o__Bacteroidales; f__Bacteroidaceae; g__Bacteroides; s__	7:123845784	T	C	-0.413	0.0889	T	C	0.023356	0.0408556	3.71e-06	0.567544	0.967838	g__Bacteroides
Goodrich et al., 2016	rs938421	Box-Cox+Linear Regression	k__Bacteria; p__Proteobacteria; c__Gammaproteobacteria; o__Pasteurellales; f__Pasteurellaceae; g__Haemophilus	3:102238105	G	A	-1.5	0.323	G	A	0.0467104	0.0443065	3.34e-06	0.291766	0.96313	g__Haemophilus
Goodrich et al., 2016	rs1489848	Box-Cox+Linear Regression	k__Bacteria; p__Bacteroidetes; c__Bacteroidia; o__Bacteroidales; f__Bacteroidaceae; g__Bacteroides; s__	3:79405038	A	C	-38.4	7.64	A	C	0.0536146	0.0352251	5.39e-07	0.127995	0.858379	g__Bacteroides
Goodrich et al., 2016	rs1948223	Box-Cox+Linear Regression	k__Bacteria; p__Bacteroidetes; c__Bacteroidia; o__Bacteroidales; f__Bacteroidaceae; g__Bacteroides; s__	4:118545387	C	T	-2.83	0.526	C	T	-0.0356407	0.0460882	9.06e-08	0.439336	0.966791	g__Bacteroides
Goodrich et al., 2016	rs11701867	Box-Cox+Linear Regression	k__Bacteria; p__Bacteroidetes; c__Bacteroidia; o__Bacteroidales; f__Bacteroidaceae; g__Bacteroides; s__	21:43556732	A	C	0.585	0.112	A	C	-0.0440252	0.0472047	1.85e-07	0.351003	0.96313	g__Bacteroides
Goodrich et al., 2016	rs2997983	Box-Cox+Linear Regression	k__Bacteria; p__Bacteroidetes; c__Bacteroidia; o__Bacteroidales; f__Bacteroidaceae; g__Bacteroides; s__	10:1461116	C	T	6.04	1.22	T	C	0.0369234	0.0368971	7.72e-07	0.316966	0.96313	g__Bacteroides
Goodrich et al., 2016	rs10928081	Box-Cox+Linear Regression	k__Bacteria; p__Bacteroidetes; c__Bacteroidia; o__Bacteroidales; f__Bacteroidaceae; g__Bacteroides; s__	2:141720640	T	C	5.57	1.11	T	C	0.00133205	0.0427265	5.41e-07	0.975129	0.992644	g__Bacteroides
Goodrich et al., 2016	rs4747490	Box-Cox+Linear Regression	k__Bacteria; p__Bacteroidetes; c__Bacteroidia; o__Bacteroidales; f__Bacteroidaceae; g__Bacteroides; s__	10:7540941	T	G	-0.372	0.0817	T	G	-0.0257517	0.0362594	5.68e-06	0.477575	0.966791	g__Bacteroides
Goodrich et al., 2016	rs4777927	Box-Cox+Linear Regression	k__Bacteria; p__Bacteroidetes; c__Bacteroidia; o__Bacteroidales; f__Bacteroidaceae; g__Bacteroides; s__	15:94142630	T	C	0.0856	0.016	C	T	-0.00567178	0.0380766	1.01e-07	0.881588	0.989833	g__Bacteroides
Goodrich et al., 2016	rs9552886	Box-Cox+Linear Regression	k__Bacteria; p__Firmicutes; c__Erysipelotrichi; o__Erysipelotrichales; f__Erysipelotrichaceae; g__Holdemania; s__	13:23808199	C	T	-0.138	0.0276	C	T	-0.0237805	0.088	5.93e-07	0.7874	0.989833	g__Holdemania
Goodrich et al., 2016	rs10501839	Box-Cox+Linear Regression	k__Bacteria; p__Bacteroidetes; c__Bacteroidia; o__Bacteroidales; f__Bacteroidaceae; g__Bacteroides; s__	11:95793951	C	T	1.89	0.385	C	T	0.00683151	0.0364827	9.96e-07	0.851462	0.989833	g__Bacteroides
Goodrich et al., 2016	rs380915	Box-Cox+Linear Regression	k__Bacteria; p__Bacteroidetes; c__Bacteroidia; o__Bacteroidales; f__Bacteroidaceae; g__Bacteroides; s__	6:9031654	T	C	2.1	0.428	T	C	0.018851	0.0374449	1.04e-06	0.614659	0.978253	g__Bacteroides
Goodrich et al., 2016	rs3808393	Box-Cox+Linear Regression	k__Bacteria; p__Proteobacteria; c__Gammaproteobacteria; o__Pasteurellales; f__Pasteurellaceae; g__Haemophilus	8:72269374	T	C	1.13	0.245	T	C	0.0201235	0.0554702	4.77e-06	0.716769	0.989833	g__Haemophilus
Goodrich et al., 2016	rs786402	Box-Cox+Linear Regression	k__Bacteria; p__Firmicutes; c__Clostridia; o__Clostridiales; f__Lachnospiraceae; g__Coprococcus; s__	2:44711141	C	T	-0.486	0.101	C	T	0.0153281	0.0424877	1.46e-06	0.718274	0.989833	g__Coprococcus
Goodrich et al., 2016	rs722075	Box-Cox+Linear Regression	k__Bacteria; p__Firmicutes; c__Clostridia; o__Clostridiales; f__Lachnospiraceae; g__Coprococcus; s__	16:17334499	A	G	0.317	0.0655	A	G	0.15036	0.0690199	1.5e-06	0.0293693	0.8525	g__Coprococcus
Goodrich et al., 2016	rs4360824	Box-Cox+Linear Regression	k__Bacteria; p__Bacteroidetes; c__Bacteroidia; o__Bacteroidales; f__Bacteroidaceae; g__Bacteroides; s__	13:58809458	C	T	3.66	0.759	C	T	-0.0124881	0.037358	1.55e-06	0.738166	0.989833	g__Bacteroides
Goodrich et al., 2016	rs7258176	Box-Cox+Linear Regression	k__Bacteria; p__Bacteroidetes; c__Bacteroidia; o__Bacteroidales; f__Bacteroidaceae; g__Bacteroides	19:3730041	C	T	-3.49	0.794	C	T	0.035814	0.0376181	1.21e-05	0.341076	0.96313	g__Bacteroides
Goodrich et al., 2016	rs1918707	Box-Cox+Linear Regression	k__Bacteria; p__Bacteroidetes; c__Bacteroidia; o__Bacteroidales; f__Bacteroidaceae; g__Bacteroides; s__	12:17494499	T	C	34.4	6.95	C	T	-0.0177009	0.0356621	8.58e-07	0.619647	0.978253	g__Bacteroides
Goodrich et al., 2016	rs151216	Box-Cox+Linear Regression	k__Bacteria; p__Bacteroidetes; c__Bacteroidia; o__Bacteroidales; f__Bacteroidaceae; g__Bacteroides; s__	11:2680815	T	C	-3.47	0.71	T	C	0.0923159	0.0675922	1.12e-06	0.172009	0.875403	g__Bacteroides
Goodrich et al., 2016	rs4673912	Box-Cox+Linear Regression	k__Bacteria; p__Firmicutes; c__Clostridia; o__Clostridiales; f__Lachnospiraceae; g__Blautia; s__	2:201168993	T	G	1.23	0.249	G	T	0.0290058	0.0412781	8.7e-07	0.482247	0.966791	g__Blautia
Goodrich et al., 2016	rs984668	Box-Cox+Linear Regression	k__Bacteria; p__Bacteroidetes; c__Bacteroidia; o__Bacteroidales; f__Bacteroidaceae; g__Bacteroides	10:124120559	A	G	8.43	1.62	A	G	0.0232014	0.0350641	2.27e-07	0.508173	0.966791	g__Bacteroides
Goodrich et al., 2016	rs7296338	Box-Cox+Linear Regression	k__Bacteria; p__Bacteroidetes; c__Bacteroidia; o__Bacteroidales; f__Bacteroidaceae; g__Bacteroides	12:33408131	G	A	-16	3.1	G	A	0.0529241	0.0504795	3.09e-07	0.294441	0.96313	g__Bacteroides
Goodrich et al., 2016	rs3950612	Box-Cox+Linear Regression	k__Bacteria; p__Bacteroidetes; c__Bacteroidia; o__Bacteroidales; f__Bacteroidaceae; g__Bacteroides; s__	12:25096564	G	A	-0.331	0.0651	C	T	0.0579953	0.0364396	4.17e-07	0.111487	0.856128	g__Bacteroides
Goodrich et al., 2016	rs6591450	Box-Cox+Linear Regression	k__Bacteria; p__Firmicutes; c__Clostridia; o__Clostridiales; f__Lachnospiraceae; g__Blautia; s__	11:57790430	G	C	-0.196	0.0377	G	C	0.0478157	0.0461982	2.43e-07	0.300663	0.96313	g__Blautia
Goodrich et al., 2016	rs6929224	Box-Cox+Linear Regression	k__Bacteria; p__Firmicutes; c__Clostridia; o__Clostridiales; f__Lachnospiraceae; g__Blautia; s__	6:37746848	C	T	0.252	0.0497	C	T	0.014845	0.0398705	4.28e-07	0.709647	0.989833	g__Blautia
Goodrich et al., 2016	rs1986785	Box-Cox+Linear Regression	k__Bacteria; p__Firmicutes; c__Clostridia; o__Clostridiales; f__Lachnospiraceae; g__Blautia; s__	13:30029722	C	A	-2.27	0.428	A	C	0.0341539	0.0498664	1.33e-07	0.493402	0.966791	g__Blautia
Goodrich et al., 2016	rs1443930	Box-Cox+Linear Regression	k__Bacteria; p__Proteobacteria; c__Gammaproteobacteria; o__Pasteurellales; f__Pasteurellaceae; g__Haemophilus	8:109012769	T	G	-0.999	0.22	G	T	0.0915097	0.0378289	6.21e-06	0.0155613	0.8525	g__Haemophilus
Goodrich et al., 2016	rs2282644	Box-Cox+Linear Regression	k__Bacteria; p__Bacteroidetes; c__Bacteroidia; o__Bacteroidales; f__Bacteroidaceae; g__Bacteroides; s__	11:123598941	C	T	3.38	0.644	C	T	0.000974831	0.0363592	1.72e-07	0.97861	0.992644	g__Bacteroides
Goodrich et al., 2016	rs7634041	Box-Cox+Linear Regression	k__Bacteria; p__Bacteroidetes; c__Bacteroidia; o__Bacteroidales; f__Bacteroidaceae; g__Bacteroides; s__	3:1822101	C	T	-3.42	0.708	C	T	-0.0451957	0.0411121	1.42e-06	0.271625	0.931842	g__Bacteroides
Goodrich et al., 2016	rs17506987	Box-Cox+Linear Regression	k__Bacteria; p__Bacteroidetes; c__Bacteroidia; o__Bacteroidales; f__Bacteroidaceae; g__Bacteroides; s__	4:118090962	G	T	-4	0.795	G	T	0.0308368	0.0793469	5.33e-07	0.697548	0.989833	g__Bacteroides
Goodrich et al., 2016	rs3117600	Box-Cox+Linear Regression	k__Bacteria; p__Firmicutes; c__Erysipelotrichi; o__Erysipelotrichales; f__Erysipelotrichaceae; g__Holdemania; s__	4:74731812	G	A	-0.108	0.0222	G	A	0.162969	0.08063	1.15e-06	0.04326	0.8525	g__Holdemania
Goodrich et al., 2016	rs10488566	Box-Cox+Linear Regression	k__Bacteria; p__Bacteroidetes; c__Bacteroidia; o__Bacteroidales; f__Bacteroidaceae; g__Bacteroides	7:46669087	G	T	6.49	1.5	G	T	0.0113627	0.0701185	1.48e-05	0.871266	0.989833	g__Bacteroides
Goodrich et al., 2016	rs6536782	Box-Cox+Linear Regression	k__Bacteria; p__Bacteroidetes; c__Bacteroidia; o__Bacteroidales; f__Bacteroidaceae; g__Bacteroides	4:164974691	G	A	-4.18	0.963	A	G	-0.114719	0.0354768	1.51e-05	0.00122222	0.41602	g__Bacteroides
Goodrich et al., 2016	rs7139612	Box-Cox+Linear Regression	k__Bacteria; p__Bacteroidetes; c__Bacteroidia; o__Bacteroidales; f__Bacteroidaceae; g__Bacteroides; s__	13:69802499	A	G	0.368	0.0836	G	A	-0.0262745	0.036523	1.17e-05	0.471898	0.966791	g__Bacteroides
Goodrich et al., 2016	rs7886938	Box-Cox+Linear Regression	k__Bacteria; p__Bacteroidetes; c__Bacteroidia; o__Bacteroidales; f__Bacteroidaceae; g__Bacteroides; s__	1:171121268	A	G	0.385	0.0767	A	G	-0.0222136	0.0456222	6.14e-07	0.626327	0.978253	g__Bacteroides
Goodrich et al., 2016	rs470497	Box-Cox+Linear Regression	k__Bacteria; p__Bacteroidetes; c__Bacteroidia; o__Bacteroidales; f__Bacteroidaceae; g__Bacteroides; s__	18:63031505	C	T	0.57	0.122	C	T	-0.0218183	0.0363596	2.97e-06	0.54846	0.967838	g__Bacteroides
Goodrich et al., 2016	rs2209683	Box-Cox+Linear Regression	k__Bacteria; p__Firmicutes; c__Bacilli; o__Lactobacillales; f__Streptococcaceae; g__Streptococcus; s__	10:126815354	C	T	5.26	1.02	C	T	-0.00499869	0.0486544	2.46e-07	0.91817	0.989833	g__Streptococcus
Goodrich et al., 2016	rs4777927	Box-Cox+Linear Regression	k__Bacteria; p__Bacteroidetes; c__Bacteroidia; o__Bacteroidales; f__Bacteroidaceae; g__Bacteroides; s__	15:94142630	T	C	0.105	0.0198	C	T	-0.00567178	0.0380766	1.44e-07	0.881588	0.989833	g__Bacteroides
Goodrich et al., 2016	rs11868220	Box-Cox+Linear Regression	k__Bacteria; p__Bacteroidetes; c__Bacteroidia; o__Bacteroidales; f__Bacteroidaceae; g__Bacteroides; s__	17:53563262	G	A	-2.85	0.61	G	A	-0.0200394	0.0620775	3.26e-06	0.746836	0.989833	g__Bacteroides
Goodrich et al., 2016	rs2136233	Box-Cox+Linear Regression	k__Bacteria; p__Firmicutes; c__Clostridia; o__Clostridiales; f__Ruminococcaceae; g__Faecalibacterium; s__prausnitzii	3:183103260	T	G	0.962	0.18	T	G	0.0946266	0.0794641	1.01e-07	0.233728	0.924489	s__Faecalibacterium_prausnitzii
Goodrich et al., 2016	rs7486170	Box-Cox+Linear Regression	k__Bacteria; p__Firmicutes; c__Clostridia; o__Clostridiales; f__Ruminococcaceae; g__Faecalibacterium; s__prausnitzii	12:92026382	A	G	0.935	0.17	A	G	-0.060863	0.0389857	4.3e-08	0.118485	0.856128	s__Faecalibacterium_prausnitzii
Goodrich et al., 2016	rs1346183	Box-Cox+Linear Regression	k__Bacteria; p__Firmicutes; c__Clostridia; o__Clostridiales; f__Ruminococcaceae; g__Faecalibacterium; s__prausnitzii	4:37115329	C	T	-0.0983	0.0177	C	T	0.0465615	0.0373982	3.28e-08	0.213124	0.924489	s__Faecalibacterium_prausnitzii
Goodrich et al., 2016	rs1376235	Box-Cox+Linear Regression	k__Bacteria; p__Actinobacteria; c__Coriobacteriia; o__Coriobacteriales; f__Coriobacteriaceae; g__Eggerthella; s__lenta	1:106677373	G	C	21.1	3.81	G	C	0.183987	0.1339	3.8e-08	0.1693	0.873167	s__Eggerthella_lenta
Goodrich et al., 2016	rs347941	Box-Cox+Linear Regression	k__Bacteria; p__Firmicutes; c__Clostridia; o__Clostridiales; f__Veillonellaceae; g__Veillonella; s__dispar	15:33177426	A	C	4.76	0.917	A	C	0.034846	0.0381399	2.28e-07	0.360907	0.96313	s__Veillonella_dispar
Goodrich et al., 2016	rs17079032	Box-Cox+Linear Regression	k__Bacteria; p__Firmicutes; c__Clostridia; o__Clostridiales; f__Ruminococcaceae; g__Faecalibacterium; s__prausnitzii	18:66049401	C	T	-0.213	0.0391	C	T	0.0292761	0.0448282	7.08e-08	0.513709	0.966791	s__Faecalibacterium_prausnitzii
Goodrich et al., 2016	rs1420227	Box-Cox+Linear Regression	k__Bacteria; p__Actinobacteria; c__Coriobacteriia; o__Coriobacteriales; f__Coriobacteriaceae; g__Eggerthella; s__lenta	16:55465544	C	T	12.2	2.38	C	T	-0.0236781	0.08679	3.3e-07	0.785	0.989833	s__Eggerthella_lenta
Goodrich et al., 2016	rs12776647	Box-Cox+Linear Regression	k__Bacteria; p__Firmicutes; c__Clostridia; o__Clostridiales; f__Ruminococcaceae; g__Faecalibacterium; s__prausnitzii	10:116406390	C	T	0.0897	0.0168	T	C	-0.0353365	0.0447512	9.61e-08	0.429749	0.966791	s__Faecalibacterium_prausnitzii
Goodrich et al., 2016	rs692899	Box-Cox+Linear Regression	k__Bacteria; p__Verrucomicrobia; c__Verrucomicrobiae; o__Verrucomicrobiales; f__Verrucomicrobiaceae; g__Akkermansia; s__muciniphila	18:43316270	C	T	-0.552	0.105	C	T	0.00370773	0.076928	1.89e-07	0.961559	0.991063	s__Akkermansia_muciniphila
Goodrich et al., 2016	rs3733890	Box-Cox+Linear Regression	k__Bacteria; p__Firmicutes; c__Clostridia; o__Clostridiales; f__Ruminococcaceae; g__Faecalibacterium; s__prausnitzii	5:78421959	A	G	-0.0604	0.012	A	G	-0.0224309	0.0385895	5.44e-07	0.56106	0.967838	s__Faecalibacterium_prausnitzii
Goodrich et al., 2016	rs3758054	Box-Cox+Linear Regression	k__Bacteria; p__Actinobacteria; c__Coriobacteriia; o__Coriobacteriales; f__Coriobacteriaceae; g__Eggerthella; s__lenta	8:76318607	G	A	-11	2.31	G	A	-0.205672	0.1071	2.13e-06	0.05464	0.8525	s__Eggerthella_lenta
Goodrich et al., 2016	rs10081087	Box-Cox+Linear Regression	k__Bacteria; p__Verrucomicrobia; c__Verrucomicrobiae; o__Verrucomicrobiales; f__Verrucomicrobiaceae; g__Akkermansia; s__muciniphila	6:141858751	A	G	0.574	0.121	A	G	0.0455226	0.0363864	2.17e-06	0.210903	0.924489	s__Akkermansia_muciniphila
Goodrich et al., 2016	rs1320561	Box-Cox+Linear Regression	k__Bacteria; p__Firmicutes; c__Clostridia; o__Clostridiales; f__Ruminococcaceae; g__Faecalibacterium; s__prausnitzii	20:23097880	G	A	-0.55	0.112	G	A	0.0108445	0.0380651	9.1e-07	0.775725	0.989833	s__Faecalibacterium_prausnitzii
Goodrich et al., 2016	rs2763309	Box-Cox+Linear Regression	k__Bacteria; p__Firmicutes; c__Clostridia; o__Clostridiales; f__Ruminococcaceae; g__Faecalibacterium; s__prausnitzii	10:27867209	C	T	0.0614	0.0127	C	T	0.0112876	0.0363936	1.42e-06	0.756445	0.989833	s__Faecalibacterium_prausnitzii
Turpin et al., 2016	rs9421681	two-part log normal	k__Bacteria; p__Cyanobacteria; c__4C0d2; o__YS2	10:82453481	T	_	0.905762	0.158392	T	C	0.0962189	0.1038	1.07489e-08	0.3542	0.96313	p__Cyanobacteria
Turpin et al., 2016	rs2925216	log normal	k__Bacteria; p__Proteobacteria; c__Betaproteobacteria; o__Burkholderiales	2:138532756	T	_	0.648062	0.117045	C	T	0.0492939	0.0366694	3.07968e-08	0.178857	0.884623	o__Burkholderiales
Turpin et al., 2016	rs147600757	log normal	k__Bacteria; p__Bacteroidetes; c__Bacteroidia; o__Bacteroidales; f__Rikenellaceae	1:119944761	A	_	0.46333	0.0753744	A	G	-0.0455618	0.0747746	7.89356e-10	0.542311	0.967838	f__Rikenellaceae
Turpin et al., 2016	rs10748061	log normal	k__Bacteria; p__Firmicutes; c__Clostridia; o__Clostridiales; f__Ruminococcaceae	12:67276489	A	_	0.146637	0.0247982	G	A	0.0473799	0.043107	3.35524e-09	0.271714	0.931842	f__Ruminococcaceae
Turpin et al., 2016	chr6:80338468:I	two-part log normal	k__Bacteria; p__Firmicutes; c__Bacilli; o__Lactobacillales; f__Lactobacillaceae; g__Lactobacillus	6:80338468	GA	_	-0.792322	0.135471	GA	G	0.0953102	0.07604	4.95581e-09	0.21	0.924489	g__Lactobacillus
Turpin et al., 2016	rs76906435	two-part log normal	k__Bacteria; p__Firmicutes; c__Bacilli; o__Lactobacillales; f__Lactobacillaceae; g__Lactobacillus	17:15099895	C	_	-0.699495	0.117441	C	T	0.135405	0.1048	2.58246e-09	0.1973	0.920233	g__Lactobacillus
Turpin et al., 2016	rs11236806	two-part log normal	k__Bacteria; p__Firmicutes; c__Bacilli; o__Lactobacillales; f__Streptococcaceae; g__Lactococcus	11:76322252	G	_	0.474948	0.0854773	G	A	-0.00652122	0.277	2.75366e-08	0.9813	0.992644	g__Lactococcus
Turpin et al., 2016	rs10148302	two-part log normal	k__Bacteria; p__Firmicutes; c__Bacilli; o__Lactobacillales; f__Streptococcaceae; g__Lactococcus	14:92611999	G	_	-0.494353	0.0805077	G	C	0.001998	0.2614	8.22918e-10	0.993	0.995	g__Lactococcus
Turpin et al., 2016	rs1394174	log normal	k__Bacteria; p__Firmicutes; c__Clostridia; o__Clostridiales; f__Ruminococcaceae; g__Faecalibacterium	3:1261480	A	_	0.332328	0.0572501	A	G	-0.0121201	0.0370847	6.44235e-09	0.743801	0.989833	g__Faecalibacterium
Turpin et al., 2016	rs73005672	two-part log normal	k__Bacteria; p__Firmicutes; c__Clostridia; o__Clostridiales; f__Veillonellaceae; g__Megamonas	3:294484	T	_	-1.44462	0.256651	T	G	0.0159754	0.0378432	1.81541e-08	0.672918	0.989833	g__Megamonas
Turpin et al., 2016	rs7782745	two-part log normal	k__Bacteria; p__Firmicutes; c__Clostridia; o__Clostridiales; f__Veillonellaceae; g__Megamonas	7:12127071	T	_	-1.43592	0.234974	T	C	-0.0394771	0.0481195	9.90146e-10	0.411989	0.966791	g__Megamonas
Turpin et al., 2016	rs17806643	two-part log normal	k__Bacteria; p__Firmicutes; c__Clostridia; o__Clostridiales; f__Veillonellaceae; g__Megamonas	12:104558085	G	_	-1.15717	0.198906	G	A	0.0148841	0.0522513	5.96777e-09	0.775754	0.989833	g__Megamonas
Turpin et al., 2016	rs9558805*	two-part log normal	k__Bacteria; p__Actinobacteria; c__Coriobacteriia; o__Coriobacteriales; f__Coriobacteriaceae; g__Atopobium*	13:107282972	G	_	0.895373	0.12531	G	C	-0.0392607	0.1688	8.98059e-13	0.8161	0.989833	g__Atopobium*
Turpin et al., 2016	rs59846192	log normal	k__Bacteria; p__Firmicutes; c__Clostridia; o__Clostridiales; f__Lachnospiraceae; g__Lachnospira	1:53946829	A	_	0.504277	0.0919482	A	G	-0.0273659	0.0466563	4.1498e-08	0.557511	0.967838	g__Lachnospira
Turpin et al., 2016	rs10058249	log normal	k__Bacteria; p__Firmicutes; c__Clostridia; o__Clostridiales; f__Lachnospiraceae; g__Roseburia	5:107323372	A	_	0.342245	0.0580162	A	G	0.0133478	0.0550261	3.65414e-09	0.808337	0.989833	g__Roseburia
Turpin et al., 2016	rs7581129	log normal	k__Bacteria; p__Firmicutes; c__Clostridia; o__Clostridiales; f__Ruminococcaceae; g__Oscillospira	2:4666664	C	_	0.257143	0.0469044	C	T	-0.0252862	0.0424768	4.19868e-08	0.551647	0.967838	g__Oscillospira
Turpin et al., 2016	rs62273067	two-part log normal	k__Bacteria; p__Firmicutes; c__Clostridia; o__Clostridiales; f__Veillonellaceae; g__Acidaminococcus	3:139347358	G	_	12.2911	2.00857	G	A	-0.018953	0.0377002	9.39632e-10	0.615154	0.978253	g__Acidaminococcus
Turpin et al., 2016	chr5:90301196:I	two-part log normal	k__Bacteria; p__Firmicutes; c__Clostridia; o__Clostridiales; f__Veillonellaceae; g__Acidaminococcus	5:90301196	TA	_	-2.19987	0.353539	TA	T	0.0098432	0.0428492	4.89506e-10	0.818311	0.989833	g__Acidaminococcus
Turpin et al., 2016	rs1450758*	two-part log normal	k__Bacteria; p__Firmicutes; c__Clostridia; o__Clostridiales; f__Veillonellaceae; g__Acidaminococcus*	8:111058713	G	_	-8.83826	1.08959	G	T	-0.0015399	0.0430573	5.55112e-16	0.971471	0.992644	g__Acidaminococcus*
Turpin et al., 2016	rs7899016*	two-part log normal	k__Bacteria; p__Firmicutes; c__Clostridia; o__Clostridiales; f__Veillonellaceae; g__Acidaminococcus*	10:71870981	T	_	-2.06988	0.299702	T	C	-0.0160394	0.0448868	4.96925e-12	0.720845	0.989833	g__Acidaminococcus*
Wang et al., 2016	rs10928827	GLM(negative binomial)	Bacilli class	2:129457798	_	_	_	_	G	A	0.00796696	0.0436483	1.02e-08	0.85517	0.989833	c__Bacilli
Wang et al., 2016	rs10928827	GLM(negative binomial)	Lactobacillales order	2:129457798	_	_	_	_	G	A	0.007553	0.0436307	4.19e-09	0.862563	0.989833	o__Lactobacillales
Wang et al., 2016	rs4669413	GLM(negative binomial)	Blautia genus	2:9805923	_	_	_	_	C	T	0.0191167	0.0387425	1.2e-08	0.621709	0.978253	g__Blautia
Wang et al., 2016	rs59042687	GLM(negative binomial)	Lactobacillales order	3:95523000	_	_	_	_	T	G	0.0247739	0.0362659	6.22e-09	0.494532	0.966791	o__Lactobacillales
Wang et al., 2016	rs7646786	GLM(negative binomial)	Bacilli class	3:185730049	_	_	_	_	T	C	-0.0513628	0.0467866	2.29e-08	0.272287	0.931842	c__Bacilli
Wang et al., 2016	rs7083345	GLM(negative binomial)	Lactobacillales order	10:7031144	_	_	_	_	T	C	-0.0898675	0.0478534	2.89e-09	0.0603846	0.8525	o__Lactobacillales
Wang et al., 2016	rs7083345	GLM(negative binomial)	Bacilli class	10:7031144	_	_	_	_	T	C	-0.0701541	0.0478703	3.38e-10	0.142784	0.858379	c__Bacilli
Wang et al., 2016	rs7113056	GLM(negative binomial)	Lactobacillales order	11:122098543	_	_	_	_	T	C	0.0455568	0.0387695	1.72e-13	0.239967	0.924489	o__Lactobacillales
Wang et al., 2016	rs479105	GLM(negative binomial)	Bacilli class	12:3382563	_	_	_	_	T	C	0.0641907	0.055848	1.21e-08	0.250398	0.931842	c__Bacilli
Wang et al., 2016	rs9323326	GLM(negative binomial)	Proteobacteria phylum	14:58526818	_	_	_	_	A	G	-0.0368489	0.0564831	8.76e-10	0.51415	0.966791	p__Proteobacteria
Wang et al., 2016	rs1362404	GLM(negative binomial)	Lactobacillales order	16:52007176	_	_	_	_	G	T	0.0446873	0.0380429	1.56e-08	0.240132	0.924489	o__Lactobacillales
Wang et al., 2016	rs11877825	GLM(negative binomial)	Erysipelotrichaceae family	18:10566404	_	_	_	_	T	G	0.0863471	0.040583	2.82e-11	0.0333647	0.8525	f__Erysipelotrichaceae
Wang et al., 2016	rs148330122	GLM(negative binomial)	Bacilli class	19:38520324	_	_	_	_	T	C	0.0870125	0.0554432	1.32e-09	0.116555	0.856128	c__Bacilli
Wang et al., 2016	rs2071199	GLM(negative binomial)	Bacilli class	20:43030866	_	_	_	_	C	T	0.0291326	0.0495499	1.24e-08	0.55657	0.967838	c__Bacilli
Rothschild et al., 2018	rs78859629	_	s_Lactobacillus_acidophilus.chr7	7:47443627	_	_	_	_	T	C	0.147558	0.1006	4.7325e-09	0.1425	0.858379	g__Lactobacillus
Rothschild et al., 2018	rs9518446	_	s_Clostridium_innocuum.chr13	13:102214440	_	_	_	_	G	C	-0.0900867	0.0515616	3.63954e-08	0.0806083	0.8525	g__Clostridium
Rothschild et al., 2018	rs9973896	_	s_Enterococcus_faecium.chr2	2:79926942	_	_	_	_	A	C	0.187309	0.1853	4.97517e-08	0.3127	0.96313	g__Enterococcus
Rothschild et al., 2018	rs10498416	_	g_Holdemania.chr14	14:49420695	_	_	_	_	T	C	-0.117658	0.07867	4.98536e-08	0.1348	0.858379	g__Holdemania
Rothschild et al., 2018	rs7809068	_	s_Mitsuokella_unclassified.chr7	7:154228632	_	_	_	_	T	C	0.18648	0.2385	2.59468e-08	0.4351	0.966791	g__Mitsuokella
Rothschild et al., 2018	rs148410947	_	s_Bacteroides_thetaiotaomicron.chr14	14:66498900	_	_	_	_	T	C	-0.0589531	0.040439	2.52264e-09	0.144888	0.858379	g__Bacteroides
Rothschild et al., 2018	rs17103241	_	s_Bacteroides_thetaiotaomicron.chr14	14:66513447	_	_	_	_	G	A	-0.03801	0.0401066	2.91353e-09	0.34327	0.96313	g__Bacteroides
Rothschild et al., 2018	rs78215412	_	s_Bacteroides_thetaiotaomicron.chr14	14:66533232	_	_	_	_	A	G	-0.0368877	0.0406342	2.9701e-09	0.363984	0.96313	g__Bacteroides
Rothschild et al., 2018	rs75481168	_	s_Bacteroides_thetaiotaomicron.chr14	14:66469263	_	_	_	_	C	T	-0.151475	0.0720949	4.22175e-09	0.0356367	0.8525	g__Bacteroides
Rothschild et al., 2018	rs17103222	_	s_Bacteroides_thetaiotaomicron.chr14	14:66499845	_	_	_	_	A	G	-0.0589531	0.040439	4.22258e-09	0.144888	0.858379	g__Bacteroides
Rothschild et al., 2018	rs11847216	_	s_Bacteroides_thetaiotaomicron.chr14	14:66509798	_	_	_	_	A	G	-0.040734	0.0402404	1.23392e-08	0.31141	0.96313	g__Bacteroides
Rothschild et al., 2018	rs75581058	_	s_Bacteroides_thetaiotaomicron.chr14	14:66556471	_	_	_	_	G	T	-0.0791723	0.0564507	1.6324e-08	0.160765	0.873167	g__Bacteroides
Rothschild et al., 2018	rs77958390	_	s_Bacteroides_thetaiotaomicron.chr14	14:66563653	_	_	_	_	T	C	-0.0500246	0.055748	1.9531e-08	0.36954	0.96313	g__Bacteroides
Rothschild et al., 2018	rs56360045	_	s_Bacteroides_thetaiotaomicron.chr14	14:66438189	_	_	_	_	G	T	-0.0603361	0.0496837	2.88575e-08	0.224593	0.924489	g__Bacteroides
Rothschild et al., 2018	rs17103248	_	s_Bacteroides_thetaiotaomicron.chr14	14:66516668	_	_	_	_	A	G	-0.0384755	0.0401131	3.21672e-08	0.337471	0.96313	g__Bacteroides
Rothschild et al., 2018	rs57036551	_	s_Bacteroides_thetaiotaomicron.chr14	14:66516160	_	_	_	_	G	A	-0.0384755	0.0401131	3.46713e-08	0.337471	0.96313	g__Bacteroides
Rothschild et al., 2018	rs8003850	_	s_Bacteroides_thetaiotaomicron.chr14	14:66512066	_	_	_	_	G	C	-0.0384755	0.0401131	3.67853e-08	0.337471	0.96313	g__Bacteroides
Rothschild et al., 2018	rs58727938	_	s_Bacteroides_thetaiotaomicron.chr14	14:66508131	_	_	_	_	G	A	-0.0507679	0.0404604	3.79701e-08	0.209568	0.924489	g__Bacteroides
Rothschild et al., 2018	rs72718423	_	s_Bacteroides_thetaiotaomicron.chr14	14:66429321	_	_	_	_	A	G	-0.113098	0.0607407	4.70865e-08	0.0626051	0.8525	g__Bacteroides
Rothschild et al., 2018	rs854784	_	s_Holdemania_unclassified.chr17	17:18040690	_	_	_	_	C	T	-0.132732	0.08336	2.36057e-08	0.1114	0.856128	g__Holdemania
Rothschild et al., 2018	rs854782	_	s_Holdemania_unclassified.chr17	17:18042976	_	_	_	_	C	A	-0.123298	0.08317	4.66077e-08	0.1382	0.858379	g__Holdemania
Rothschild et al., 2018	rs10853196	_	s_Megasphaera_unclassified.chr18	18:11159497	_	_	_	_	G	A	0.00218209	0.0374053	4.07123e-08	0.953481	0.989833	g__Megasphaera
Rothschild et al., 2018	rs72526011	_	f_Clostridiales_Family_XI_Incertae_Sedis.chr16	16:72990670	_	_	_	_	G	GC	-0.0330275	0.0390029	3.14386e-08	0.39711	0.966791	o__Clostridiales
Rothschild et al., 2018	rs11119301	_	s_Clostridium_citroniae.chr1	1:209692994	_	_	_	_	A	C	-0.0308296	0.0578121	6.09306e-09	0.593845	0.978253	g__Clostridium
Rothschild et al., 2018	rs35208229	_	s_Clostridium_citroniae.chr1	1:209691767	_	_	_	_	G	A	-0.0370291	0.0577035	1.10152e-08	0.521059	0.967838	g__Clostridium
Rothschild et al., 2018	rs72785426	_	s_Bifidobacterium_angulatum.chr2	2:11266294	_	_	_	_	C	T	-0.0228215	0.0384976	2.00346e-08	0.553313	0.967838	g__Bifidobacterium
Rothschild et al., 2018	rs168459	_	s_Clostridium_symbiosum.chr13	13:70049175	_	_	_	_	A	T	0.0046548	0.0382145	2.75717e-08	0.903052	0.989833	g__Clostridium
Rothschild et al., 2018	rs6916598	_	g_Ruminococcus.chr6	6:16746165	_	_	_	_	A	G	0.0248788	0.0368423	2.08717e-08	0.499498	0.966791	g__Ruminococcus
Rothschild et al., 2018	rs346317	_	s_Bacteroides_dorei.chr6	6:80582770	_	_	_	_	A	G	0.0246327	0.037952	9.20189e-09	0.516306	0.966791	g__Bacteroides
Rothschild et al., 2018	rs346316	_	s_Bacteroides_dorei.chr6	6:80582366	_	_	_	_	T	C	0.0246327	0.037952	9.27584e-09	0.516306	0.966791	g__Bacteroides
Rothschild et al., 2018	rs346315	_	s_Bacteroides_dorei.chr6	6:80582193	_	_	_	_	T	C	0.0246327	0.037952	9.27584e-09	0.516306	0.966791	g__Bacteroides
Rothschild et al., 2018	rs12354611	_	s_Prevotella_bivia.chr10	10:24149903	_	_	_	_	A	G	0.102035	0.0642879	2.88287e-10	0.112478	0.856128	g_Prevotella
Rothschild et al., 2018	rs10828558	_	s_Prevotella_bivia.chr10	10:24140436	_	_	_	_	T	C	0.0111207	0.0494262	4.96409e-10	0.821982	0.989833	g_Prevotella
Rothschild et al., 2018	rs11013750	_	s_Prevotella_bivia.chr10	10:24135877	_	_	_	_	T	A	0.0898272	0.0644862	5.48648e-10	0.163629	0.873167	g_Prevotella
Rothschild et al., 2018	rs73604424	_	s_Prevotella_bivia.chr10	10:24134671	_	_	_	_	C	A	0.00398376	0.0494809	6.01751e-10	0.935831	0.989833	g_Prevotella
Rothschild et al., 2018	rs7919189	_	s_Prevotella_bivia.chr10	10:24160362	_	_	_	_	C	T	0.00773118	0.0493183	1.58261e-09	0.875433	0.989833	g_Prevotella
Rothschild et al., 2018	rs71281598	_	s_Prevotella_bivia.chr10	10:24162609	_	_	_	_	TTGTC	T	0.0164684	0.0491097	1.65922e-09	0.737369	0.989833	g_Prevotella
Rothschild et al., 2018	rs7919049	_	s_Prevotella_bivia.chr10	10:24160236	_	_	_	_	C	T	0.00841824	0.0492916	2.68933e-09	0.864393	0.989833	g_Prevotella
Rothschild et al., 2018	rs11013753	_	s_Prevotella_bivia.chr10	10:24136907	_	_	_	_	C	A	0.00311367	0.0497818	3.05392e-09	0.950128	0.989833	g_Prevotella
Rothschild et al., 2018	rs11013752	_	s_Prevotella_bivia.chr10	10:24136641	_	_	_	_	T	C	0.00311367	0.0497818	3.05392e-09	0.950128	0.989833	g_Prevotella
Rothschild et al., 2018	rs10764428	_	s_Prevotella_bivia.chr10	10:24166050	_	_	_	_	C	A	0.117267	0.0660279	4.07642e-09	0.07573	0.8525	g_Prevotella
Rothschild et al., 2018	rs6482352	_	s_Prevotella_bivia.chr10	10:24150967	_	_	_	_	G	A	0.00286073	0.0496201	4.27164e-09	0.954025	0.989833	g_Prevotella
Rothschild et al., 2018	rs138712300	_	s_Prevotella_bivia.chr10	10:24143245	_	_	_	_	C	G	0.00311367	0.0497818	4.8277e-09	0.950128	0.989833	g_Prevotella
Rothschild et al., 2018	rs148799038	_	s_Prevotella_bivia.chr10	10:24141731	_	_	_	_	G	T	0.00311367	0.0497818	4.8277e-09	0.950128	0.989833	g_Prevotella
Rothschild et al., 2018	rs149363346	_	s_Prevotella_bivia.chr10	10:24143248	_	_	_	_	C	T	0.00311367	0.0497818	4.8277e-09	0.950128	0.989833	g_Prevotella
Rothschild et al., 2018	rs11013751	_	s_Prevotella_bivia.chr10	10:24136008	_	_	_	_	C	T	0.0899658	0.0650969	5.2264e-09	0.166963	0.873167	g_Prevotella
Rothschild et al., 2018	rs146932720	_	s_Prevotella_bivia.chr10	10:24134575	_	_	_	_	T	C	0.0893037	0.0648906	6.30377e-09	0.168753	0.873167	g_Prevotella
Rothschild et al., 2018	rs11013748	_	s_Prevotella_bivia.chr10	10:24135648	_	_	_	_	C	G	0.0887934	0.0645863	6.84707e-09	0.169192	0.873167	g_Prevotella
Rothschild et al., 2018	rs11013762	_	s_Prevotella_bivia.chr10	10:24155723	_	_	_	_	C	G	0.103547	0.0652011	7.59486e-09	0.112259	0.856128	g_Prevotella
Rothschild et al., 2018	rs10828560	_	s_Prevotella_bivia.chr10	10:24152507	_	_	_	_	A	T	0.102638	0.0644862	9.33815e-09	0.111468	0.856128	g_Prevotella
Rothschild et al., 2018	rs147661769	_	s_Prevotella_bivia.chr10	10:24143178	_	_	_	_	T	G	0.00311367	0.0497818	9.60704e-09	0.950128	0.989833	g_Prevotella
Rothschild et al., 2018	rs28893874	_	s_Prevotella_bivia.chr10	10:24141083	_	_	_	_	C	A	0.0032781	0.049564	9.6109e-09	0.947267	0.989833	g_Prevotella
Rothschild et al., 2018	rs116157663	_	s_Prevotella_bivia.chr10	10:24161227	_	_	_	_	G	A	0.0948549	0.067417	1.03131e-08	0.159431	0.873167	g_Prevotella
Rothschild et al., 2018	rs11013742	_	s_Prevotella_bivia.chr10	10:24128433	_	_	_	_	G	A	0.0747032	0.068563	1.06462e-08	0.275909	0.931842	g_Prevotella
Rothschild et al., 2018	rs11013739	_	s_Prevotella_bivia.chr10	10:24126693	_	_	_	_	T	C	0.0673349	0.0683132	1.2135e-08	0.32429	0.96313	g_Prevotella
Rothschild et al., 2018	rs7073960	_	s_Prevotella_bivia.chr10	10:24150985	_	_	_	_	G	A	0.0101434	0.0493499	1.26432e-08	0.837151	0.989833	g_Prevotella
Rothschild et al., 2018	rs34637483	_	s_Prevotella_bivia.chr10	10:24138567	_	_	_	_	T	C	0.0992067	0.065306	1.36901e-08	0.128736	0.858379	g_Prevotella
Rothschild et al., 2018	rs2095532	_	s_Prevotella_bivia.chr10	10:24144734	_	_	_	_	A	G	0.096614	0.065306	1.36901e-08	0.139032	0.858379	g_Prevotella
Rothschild et al., 2018	rs7918303	_	s_Prevotella_bivia.chr10	10:24145210	_	_	_	_	C	G	-0.0384913	0.0552977	1.36953e-08	0.486383	0.966791	g_Prevotella
Rothschild et al., 2018	rs10828559	_	s_Prevotella_bivia.chr10	10:24152015	_	_	_	_	G	T	0.00311367	0.0497818	1.38727e-08	0.950128	0.989833	g_Prevotella
Rothschild et al., 2018	rs71493347	_	s_Prevotella_bivia.chr10	10:24129383	_	_	_	_	T	C	0.0795421	0.068067	1.4429e-08	0.242571	0.924489	g_Prevotella
Rothschild et al., 2018	rs12778171	_	s_Prevotella_bivia.chr10	10:24164427	_	_	_	_	G	A	0.0216684	0.0499263	1.82024e-08	0.664284	0.989833	g_Prevotella
Rothschild et al., 2018	rs10764431	_	s_Prevotella_bivia.chr10	10:24173612	_	_	_	_	T	A	0.0283667	0.0500518	1.86209e-08	0.570887	0.967838	g_Prevotella
Rothschild et al., 2018	rs7903806	_	s_Prevotella_bivia.chr10	10:24152291	_	_	_	_	T	A	0.102903	0.0641898	2.08237e-08	0.108912	0.856128	g_Prevotella
Rothschild et al., 2018	rs9284106	_	s_Prevotella_bivia.chr10	10:24170021	_	_	_	_	C	G	0.116234	0.0661373	2.14693e-08	0.0788386	0.8525	g_Prevotella
Rothschild et al., 2018	rs10828561	_	s_Prevotella_bivia.chr10	10:24167969	_	_	_	_	G	A	0.118585	0.0663583	2.15726e-08	0.0739301	0.8525	g_Prevotella
Rothschild et al., 2018	rs79849964	_	s_Prevotella_bivia.chr10	10:24165464	_	_	_	_	G	A	0.121398	0.0673924	2.28935e-08	0.0716456	0.8525	g_Prevotella
Rothschild et al., 2018	rs10828562	_	s_Prevotella_bivia.chr10	10:24168613	_	_	_	_	T	A	0.107168	0.0669247	2.29456e-08	0.109306	0.856128	g_Prevotella
Rothschild et al., 2018	rs10828563	_	s_Prevotella_bivia.chr10	10:24168885	_	_	_	_	A	G	0.107168	0.0669247	2.29456e-08	0.109306	0.856128	g_Prevotella
Rothschild et al., 2018	rs9971165	_	s_Prevotella_bivia.chr10	10:24169410	_	_	_	_	G	A	0.116234	0.0661373	2.29992e-08	0.0788386	0.8525	g_Prevotella
Rothschild et al., 2018	rs11013767	_	s_Prevotella_bivia.chr10	10:24166890	_	_	_	_	G	T	0.0217218	0.050062	2.55613e-08	0.664362	0.989833	g_Prevotella
Rothschild et al., 2018	rs7894955	_	s_Prevotella_bivia.chr10	10:24144107	_	_	_	_	C	T	0.0108205	0.0492686	2.62626e-08	0.826165	0.989833	g_Prevotella
Rothschild et al., 2018	rs16924005	_	s_Prevotella_bivia.chr10	10:24165579	_	_	_	_	C	A	0.119181	0.0671569	2.76175e-08	0.0759542	0.8525	g_Prevotella
Rothschild et al., 2018	rs76925091	_	s_Prevotella_bivia.chr10	10:24165473	_	_	_	_	A	C	0.124114	0.0671569	2.8952e-08	0.0645847	0.8525	g_Prevotella
Rothschild et al., 2018	rs16924004	_	s_Prevotella_bivia.chr10	10:24165542	_	_	_	_	C	G	0.121032	0.0670404	2.8952e-08	0.0710193	0.8525	g_Prevotella
Rothschild et al., 2018	rs11013766	_	s_Prevotella_bivia.chr10	10:24165815	_	_	_	_	A	G	0.119181	0.0671569	2.8952e-08	0.0759542	0.8525	g_Prevotella
Rothschild et al., 2018	rs12247225	_	s_Prevotella_bivia.chr10	10:24165775	_	_	_	_	C	T	0.121032	0.0670404	3.08576e-08	0.0710193	0.8525	g_Prevotella
Rothschild et al., 2018	rs7923676	_	s_Prevotella_bivia.chr10	10:24171167	_	_	_	_	C	G	0.121815	0.0658114	3.09915e-08	0.0641728	0.8525	g_Prevotella
Rothschild et al., 2018	rs9299784	_	s_Prevotella_bivia.chr10	10:24172108	_	_	_	_	T	C	0.0221438	0.0503667	3.48487e-08	0.66019	0.989833	g_Prevotella
Rothschild et al., 2018	rs7916384	_	s_Prevotella_bivia.chr10	10:24126888	_	_	_	_	C	G	0.072424	0.0661107	4.62835e-08	0.2733	0.931842	g_Prevotella
Rothschild et al., 2018	rs9299783	_	s_Prevotella_bivia.chr10	10:24169840	_	_	_	_	G	C	0.0259106	0.0500518	4.84961e-08	0.604685	0.978253	g_Prevotella
Rothschild et al., 2018	rs12035566	_	s_Streptococcus_australis.chr1	1:48673200	_	_	_	_	A	G	-0.0140433	0.0435626	4.82239e-08	0.747171	0.989833	g__Streptococcus
Rothschild et al., 2018	rs12521286	_	s_Bacteroides_finegoldii.chr5	5:79223195	_	_	_	_	A	G	0.106427	0.0675075	3.97235e-08	0.114907	0.856128	g__Bacteroides
Rothschild et al., 2018	rs10507131	_	s_Clostridium_innocuum.chr12	12:101800897	_	_	_	_	C	G	-0.064827	0.0370637	4.25773e-08	0.0802791	0.8525	g__Clostridium
Rothschild et al., 2018	rs529657	_	s_Megamonas_rupellensis.chr11	11:120042087	_	_	_	_	C	T	-0.0306222	0.0429718	7.26423e-09	0.476087	0.966791	g__Megamonas
Rothschild et al., 2018	rs521556	_	s_Megamonas_rupellensis.chr11	11:120036997	_	_	_	_	T	C	-0.0290135	0.043234	9.16612e-09	0.502169	0.966791	g__Megamonas
Rothschild et al., 2018	rs4938790	_	s_Megamonas_rupellensis.chr11	11:120054202	_	_	_	_	T	C	-0.0319915	0.046001	1.23808e-08	0.486772	0.966791	g__Megamonas
Rothschild et al., 2018	rs533636	_	s_Megamonas_rupellensis.chr11	11:120036267	_	_	_	_	A	G	-0.0290135	0.043234	1.36701e-08	0.502169	0.966791	g__Megamonas
Rothschild et al., 2018	rs920643	_	p_Firmicutes.chr10	10:99822587	_	_	_	_	C	A	-0.000227624	0.0367994	3.97952e-08	0.995065	0.995	p__Firmicutes
Rothschild et al., 2018	rs930479	_	p_Firmicutes.chr10	10:99821880	_	_	_	_	A	G	-0.00474678	0.0367612	3.97952e-08	0.897259	0.989833	p__Firmicutes
Rothschild et al., 2018	rs17521795	_	p_Firmicutes.chr10	10:99817180	_	_	_	_	G	T	0.0184651	0.0370709	3.97952e-08	0.618412	0.978253	p__Firmicutes
Rothschild et al., 2018	rs4843586	_	s_Streptococcus_australis.chr16	16:87320432	_	_	_	_	C	A	-0.0650262	0.0496979	1.98335e-08	0.190728	0.904597	g__Streptococcus
Rothschild et al., 2018	rs62121498	_	s_Bifidobacterium_catenulatum.chr2	2:3291004	_	_	_	_	C	A	0.030725	0.0461561	2.89432e-08	0.505618	0.966791	g__Bifidobacterium
Rothschild et al., 2018	rs7370429	_	s_Bifidobacterium_catenulatum.chr2	2:3287764	_	_	_	_	G	A	0.0221089	0.0462446	2.93878e-08	0.632588	0.978253	g__Bifidobacterium
Rothschild et al., 2018	rs55813985	_	s_Bifidobacterium_catenulatum.chr2	2:3296506	_	_	_	_	T	C	0.0358963	0.0465403	3.1994e-08	0.440531	0.966791	g__Bifidobacterium
Rothschild et al., 2018	rs4854172	_	s_Bifidobacterium_catenulatum.chr2	2:3299336	_	_	_	_	A	C	0.0247466	0.0465403	3.1994e-08	0.594917	0.978253	g__Bifidobacterium
Rothschild et al., 2018	rs6748254	_	s_Bifidobacterium_catenulatum.chr2	2:3295144	_	_	_	_	C	T	0.0382607	0.046527	3.60776e-08	0.410886	0.966791	g__Bifidobacterium
Rothschild et al., 2018	rs4854165	_	s_Bifidobacterium_catenulatum.chr2	2:3293810	_	_	_	_	G	A	0.0382607	0.046527	3.60776e-08	0.410886	0.966791	g__Bifidobacterium
Rothschild et al., 2018	rs36093527	_	s_Bifidobacterium_catenulatum.chr2	2:3299159	_	_	_	_	C	T	0.0242432	0.0466575	3.60776e-08	0.603342	0.978253	g__Bifidobacterium
Rothschild et al., 2018	rs4854164	_	s_Bifidobacterium_catenulatum.chr2	2:3292571	_	_	_	_	G	A	0.0176485	0.042803	4.05399e-08	0.680106	0.989833	g__Bifidobacterium
Rothschild et al., 2018	rs10182368	_	s_Bifidobacterium_catenulatum.chr2	2:3309947	_	_	_	_	T	C	0.00817682	0.0465424	4.13054e-08	0.860541	0.989833	g__Bifidobacterium
Rothschild et al., 2018	rs7565990	_	s_Bifidobacterium_catenulatum.chr2	2:3289218	_	_	_	_	A	C	0.0272081	0.0463719	4.51673e-08	0.557381	0.967838	g__Bifidobacterium
Rothschild et al., 2018	rs6717134	_	s_Bifidobacterium_catenulatum.chr2	2:3287283	_	_	_	_	A	G	0.0221089	0.0462446	4.63673e-08	0.632588	0.978253	g__Bifidobacterium
Rothschild et al., 2018	rs879469	_	s_Bifidobacterium_catenulatum.chr2	2:3285871	_	_	_	_	G	A	0.0280008	0.0463463	4.71467e-08	0.545734	0.967838	g__Bifidobacterium
A1: effect allele; A2: other allele; Freq: effect allele frequency; Beta: beta estimates; SE: standard errors of the beta estimates; FDR/q-value: adjusted p-value

## Sheet: S7
Table S7: Replication of genetic variants associated with beta diversity
Study	SNP	Model	Rothschild et al.,reported p-value	CHR:BP	Reported p-value	p-value	FDR/q-value
Bonder et al. 2016	rs9997915	Bray Curtis dissimilarity	0.846193	4:95278027	1.44e-08	0.619952	0.860143
Bonder et al. 2016	rs1593554	Bray Curtis dissimilarity	0.846193	4:95278501	1.16e-08	0.619952	0.860143
Bonder et al. 2016	rs563779	unweighted UniFrac distance	0.864694	9:6447591	9.77e-09	0.0427768	0.6102
Wang et al., 2016	rs2010917	Bray Curtis dissimilarity	0.159406	2:135194856	<5e-8	0.109229	0.6102
Wang et al., 2016	rs71415332	Bray Curtis dissimilarity	0.5447	2:102499952	<5e-8	0.635372	0.860143
Wang et al., 2016	rs72853661	Bray Curtis dissimilarity	0.879103	2:25439262	<5e-8	0.399739	0.860143
Wang et al., 2016	rs13099587	Bray Curtis dissimilarity	0.0553975	3:146268616	<5e-8	0.55168	0.860143
Wang et al., 2016	rs9647379	Bray Curtis dissimilarity	0.623242	3:171785168	<5e-8	0.902072	0.963529
Wang et al., 2016	rs60500975	Bray Curtis dissimilarity	0.955792	4:102901822	<5e-8	0.0517383	0.6102
Wang et al., 2016	rs62367773	Bray Curtis dissimilarity	0.0346264	5:74179975	<5e-8	0.875898	0.963529
Wang et al., 2016	rs1292672	Bray Curtis dissimilarity	0.226466	6:87432577	<5e-8	0.796448	0.914553
Wang et al., 2016	rs12705241	Bray Curtis dissimilarity	0.7964	7:104258313	<5e-8	0.0333304	0.6102
Wang et al., 2016	rs35148810	Bray Curtis dissimilarity	0.909632	7:151520485	<5e-8	0.438884	0.860143
Wang et al., 2016	rs138022915	Bray Curtis dissimilarity	0.375147	8:19885934	<5e-8	0.909642	0.963529
Wang et al., 2016	rs13260600	Bray Curtis dissimilarity	0.747623	8:3705807	<5e-8	0.344182	0.860143
Wang et al., 2016	rs11986935	Bray Curtis dissimilarity	0.917185	8:10691549	<5e-8	0.00925526	0.50004
Wang et al., 2016	rs1325919	Bray Curtis dissimilarity	0.563738	9:37642802	<5e-8	0.0984042	0.6102
Wang et al., 2016	rs7082134	Bray Curtis dissimilarity	0.118578	10:87865009	<5e-8	0.516517	0.860143
Wang et al., 2016	rs4472950	Bray Curtis dissimilarity	0.191629	11:120807892	<5e-8	0.651502	0.860143
Wang et al., 2016	rs4760399	Bray Curtis dissimilarity	0.699249	12:93047282	<5e-8	0.733589	0.861652
Wang et al., 2016	rs6573564	Bray Curtis dissimilarity	0.515336	14:65142395	<5e-8	0.988157	0.988
Wang et al., 2016	rs8040493	Bray Curtis dissimilarity	0.386114	15:101414659	<5e-8	0.366658	0.860143
Wang et al., 2016	rs12910631	Bray Curtis dissimilarity	0.517745	15:26606605	<5e-8	0.730601	0.861652
Wang et al., 2016	rs293377	Bray Curtis dissimilarity	0.560945	15:89634414	<5e-8	0.716902	0.861652
Wang et al., 2016	rs12931878	Bray Curtis dissimilarity	0.285067	16:11042194	<5e-8	0.127764	0.628364
Wang et al., 2016	rs59986499	Bray Curtis dissimilarity	0.600781	16:3069752	<5e-8	0.209745	0.860143
Wang et al., 2016	rs8055365	Bray Curtis dissimilarity	0.961599	16:84580531	<5e-8	0.0840798	0.6102
Wang et al., 2016	rs12601692	Bray Curtis dissimilarity	0.0370071	17:782416	<5e-8	0.957927	0.976075
Wang et al., 2016	rs62085746	Bray Curtis dissimilarity	0.374236	17:66196145	<5e-8	0.957614	0.976075
Wang et al., 2016	rs2267922	Bray Curtis dissimilarity	0.284624	19:18278766	<5e-8	0.248145	0.860143
Wang et al., 2016	rs273647	Bray Curtis dissimilarity	0.616944	19:51751858	<5e-8	0.0885541	0.6102
Wang et al., 2016	rs4809760	Bray Curtis dissimilarity	0.165872	20:48454671	<5e-8	0.391959	0.860143
Wang et al., 2016	rs2835692	Bray Curtis dissimilarity	0.727208	21:38670335	<5e-8	0.075303	0.6102
Wang et al., 2016	rs9917541	Bray Curtis dissimilarity	0.616231	22:31529043	<5e-8	0.733929	0.861652
Rühlemann et al., 2018	rs11811788	Bray Curtis dissimilarity	-	1:173150727	2.1e-08	0.112638	0.6102
Rühlemann et al., 2018	rs11678791	Bray Curtis dissimilarity	-	2:231223975	1.19e-08	0.875776	0.963529
Rühlemann et al., 2018	rs67909753	Bray Curtis dissimilarity	-	5:173306058	1.45e-08	0.231524	0.860143
Rühlemann et al., 2018	rs113738363	Bray Curtis dissimilarity	-	20:48449631	1.54e-08	0.58039	0.860143
Rothschild et al., 2018	rs59877223	Bray Curtis dissimilarity	1.1776e-08	1:17610156	1.1776e-08	0.579379	0.860143
Rothschild et al., 2018	rs113342013	Bray Curtis dissimilarity	1.42539e-08	1:17615143	1.42539e-08	0.544014	0.860143
Rothschild et al., 2018	rs113012552	Bray Curtis dissimilarity	1.45298e-08	1:17629898	1.45298e-08	0.668787	0.860143
Rothschild et al., 2018	rs11800611	Bray Curtis dissimilarity	1.45298e-08	1:17631118	1.45298e-08	0.668787	0.860143
Rothschild et al., 2018	rs11800688	Bray Curtis dissimilarity	1.45298e-08	1:17631652	1.45298e-08	0.66946	0.860143
Rothschild et al., 2018	rs12401287	Bray Curtis dissimilarity	1.45298e-08	1:17630838	1.45298e-08	0.668787	0.860143
Rothschild et al., 2018	rs12402270	Bray Curtis dissimilarity	1.45298e-08	1:17631023	1.45298e-08	0.668787	0.860143
Rothschild et al., 2018	rs6688265	Bray Curtis dissimilarity	1.45298e-08	1:17627780	1.45298e-08	0.668787	0.860143
Rothschild et al., 2018	rs6702779	Bray Curtis dissimilarity	1.45298e-08	1:17627383	1.45298e-08	0.668787	0.860143
Rothschild et al., 2018	rs7542629	Bray Curtis dissimilarity	1.45298e-08	1:17622897	1.45298e-08	0.668787	0.860143
Rothschild et al., 2018	rs7551798	Bray Curtis dissimilarity	1.45298e-08	1:17627006	1.45298e-08	0.668787	0.860143
Rothschild et al., 2018	rs3750303	Bray Curtis dissimilarity	1.58544e-08	1:17610607	1.58544e-08	0.579379	0.860143
Rothschild et al., 2018	rs12410265	Bray Curtis dissimilarity	1.61323e-08	1:17620061	1.61323e-08	0.640791	0.860143
Rothschild et al., 2018	rs12569317	Bray Curtis dissimilarity	2.58418e-08	1:17636288	2.58418e-08	0.644893	0.860143
Rothschild et al., 2018	rs2477131	Bray Curtis dissimilarity	3.42193e-08	1:17636321	3.42193e-08	0.644893	0.860143
Rothschild et al., 2018	rs2501801	Bray Curtis dissimilarity	4.18854e-08	1:17636363	4.18854e-08	0.642016	0.860143
FDR/q-value: adjusted p-value

## Sheet: S8
Table S8: Replication of genetic variants associated with alpha diversity
Study	SNP	Index	CHR:BP	Reported p-value	p-value	FDR/q-value
Turpin et al., 2016	rs6498526	Chao1	16:9319676	3.00593e-07	0.614426	0.994144
Turpin et al., 2016	rs4783704	Chao1	16:69444466	8.57329e-07	0.564477	0.994144
Turpin et al., 2016	rs381828	Chao1	7:107808967	2.62107e-06	0.945377	0.994144
Turpin et al., 2016	rs377558	Chao1	7:107786681	2.64899e-06	0.834628	0.994144
Turpin et al., 2016	rs411444	Chao1	7:107786369	2.64899e-06	0.834628	0.994144
Turpin et al., 2016	rs16943613	Chao1	18:25000537	2.78113e-06	0.733129	0.994144
Turpin et al., 2016	rs2339356	Chao1	18:24996158	3.23389e-06	0.735311	0.994144
Turpin et al., 2016	rs383691	Chao1	7:107811247	3.27743e-06	0.959232	0.994144
Turpin et al., 2016	rs449514	Chao1	7:107811580	3.27743e-06	0.959232	0.994144
Turpin et al., 2016	rs441468	Chao1	7:107800547	3.70774e-06	0.921896	0.994144
Turpin et al., 2016	rs390161	Chao1	7:107793143	3.80322e-06	0.896654	0.994144
Turpin et al., 2016	rs432422	Chao1	7:107793581	3.80322e-06	0.889466	0.994144
Turpin et al., 2016	rs9315339	Chao1	13:35927765	4.08818e-06	0.784421	0.994144
Turpin et al., 2016	rs388121	Chao1	7:107793785	4.43166e-06	0.889466	0.994144
Turpin et al., 2016	rs427615	Chao1	7:107800291	4.48395e-06	0.921896	0.994144
Turpin et al., 2016	rs6490168	Chao1	12:118556372	5.44417e-06	0.326556	0.994144
Turpin et al., 2016	chr16:9334060	Chao1	16:9334060	5.69362e-06	0.837252	0.994144
Turpin et al., 2016	rs11078098	Chao1	17:12864608	5.71057e-06	0.642546	0.994144
Turpin et al., 2016	rs1318674	Chao1	16:9341002	5.75061e-06	0.828679	0.994144
Turpin et al., 2016	rs1553811	Chao1	16:9342280	5.75061e-06	0.579245	0.994144
Turpin et al., 2016	rs2009408	Chao1	16:9341451	5.75061e-06	0.579245	0.994144
Turpin et al., 2016	rs2941293	Chao1	16:9340295	5.77105e-06	0.595611	0.994144
Turpin et al., 2016	rs2941289	Chao1	16:9343767	6.01273e-06	0.579245	0.994144
Turpin et al., 2016	rs10153245	Chao1	17:12864158	6.06282e-06	0.642546	0.994144
Turpin et al., 2016	rs2136653	Chao1	16:9338559	6.08971e-06	0.588657	0.994144
Turpin et al., 2016	rs2314295	Chao1	16:9338435	6.08971e-06	0.588657	0.994144
Turpin et al., 2016	rs2941294	Chao1	16:9339426	6.08971e-06	0.588657	0.994144
Turpin et al., 2016	rs2965925	Chao1	16:9337491	6.0961e-06	0.588657	0.994144
Turpin et al., 2016	rs62031631	Chao1	16:9339992	6.1697e-06	0.588657	0.994144
Turpin et al., 2016	rs2136654	Chao1	16:9334807	6.19044e-06	0.807017	0.994144
Turpin et al., 2016	rs2941296	Chao1	16:9335753	6.19044e-06	0.608508	0.994144
Turpin et al., 2016	rs2941299	Chao1	16:9334748	6.19044e-06	0.647444	0.994144
Turpin et al., 2016	rs2965926	Chao1	16:9336256	6.19044e-06	0.586119	0.994144
Turpin et al., 2016	rs2965927	Chao1	16:9335996	6.19044e-06	0.586119	0.994144
Turpin et al., 2016	rs2965928	Chao1	16:9335948	6.19044e-06	0.586119	0.994144
Turpin et al., 2016	rs2965929	Chao1	16:9335943	6.19044e-06	0.586119	0.994144
Turpin et al., 2016	rs8045112	Chao1	16:9335318	6.19044e-06	0.799021	0.994144
Turpin et al., 2016	rs2314293	Chao1	16:9336618	6.25544e-06	0.586119	0.994144
Turpin et al., 2016	rs8055943	Chao1	16:9334207	6.2689e-06	0.867095	0.994144
Turpin et al., 2016	rs6133495	Chao1	20:7791590	6.33903e-06	0.104637	0.994144
Turpin et al., 2016	rs6077250	Chao1	20:7752335	6.58758e-06	0.0774931	0.994144
Turpin et al., 2016	rs2314292	Chao1	16:9333648	6.61599e-06	0.867095	0.994144
Turpin et al., 2016	rs4503605	Chao1	12:41997625	6.74601e-06	0.790974	0.994144
Turpin et al., 2016	rs11163865	Chao1	1:84366917	6.85342e-06	0.222535	0.994144
Turpin et al., 2016	rs11163866	Chao1	1:84367123	6.85342e-06	0.222535	0.994144
Turpin et al., 2016	rs10153250	Chao1	17:12864342	7.02371e-06	0.642546	0.994144
Turpin et al., 2016	rs959228	Chao1	16:9341096	7.42832e-06	0.604643	0.994144
Turpin et al., 2016	rs6055303	Chao1	20:7748473	7.45336e-06	0.058498	0.994144
Turpin et al., 2016	rs1912416	Chao1	16:9331862	7.66656e-06	0.683634	0.994144
Turpin et al., 2016	rs1912417	Chao1	16:9331830	7.66656e-06	0.651701	0.994144
Turpin et al., 2016	rs56137120	Chao1	16:76482546	7.75056e-06	0.873139	0.994144
Turpin et al., 2016	rs1973587	Chao1	16:9342713	7.76833e-06	0.579739	0.994144
Turpin et al., 2016	rs2136655	Chao1	16:9330801	7.77861e-06	0.651701	0.994144
Turpin et al., 2016	rs2314291	Chao1	16:9333311	7.81457e-06	0.867095	0.994144
Turpin et al., 2016	rs7195056	Chao1	16:9333012	7.81457e-06	0.867095	0.994144
Turpin et al., 2016	rs55902047	Chao1	16:9333902	7.8446e-06	0.871323	0.994144
Turpin et al., 2016	rs11075250	Chao1	16:9329567	7.96495e-06	0.627646	0.994144
Turpin et al., 2016	rs11640826	Chao1	16:9330171	7.96495e-06	0.627646	0.994144
Turpin et al., 2016	rs6086193	Chao1	20:7749309	8.42927e-06	0.0774931	0.994144
Turpin et al., 2016	rs6086194	Chao1	20:7749391	8.42927e-06	0.0623418	0.994144
Turpin et al., 2016	rs6086195	Chao1	20:7749467	8.42927e-06	0.0623418	0.994144
Turpin et al., 2016	rs6086196	Chao1	20:7749957	8.42927e-06	0.0632452	0.994144
Turpin et al., 2016	rs12302233	Chao1	12:56953916	8.79505e-06	0.176389	0.994144
Turpin et al., 2016	rs6699501	Chao1	1:84389993	8.84306e-06	0.222535	0.994144
Turpin et al., 2016	rs6086208	Chao1	20:7765463	9.00851e-06	0.0608227	0.994144
Turpin et al., 2016	rs4600735	Chao1	20:7787901	9.38682e-06	0.104637	0.994144
Turpin et al., 2016	rs4351877	Chao1	12:41997650	9.50622e-06	0.790974	0.994144
Turpin et al., 2016	rs7241094	Chao1	18:24998118	9.89951e-06	0.735311	0.994144
Turpin et al., 2016	rs34480242	Shannon	11:32597750	9.53628e-08	0.0788166	0.994144
Turpin et al., 2016	rs2720033	Shannon	12:122099498	1.65468e-07	0.336045	0.994144
Turpin et al., 2016	rs4783704	Shannon	16:69444466	5.62596e-07	0.740104	0.994144
Turpin et al., 2016	rs11863548	Shannon	16:54123512	5.72994e-07	0.925765	0.994144
Turpin et al., 2016	rs11031883	Shannon	11:32600674	6.17269e-07	0.111782	0.994144
Turpin et al., 2016	rs2451682	Shannon	6:129625432	1.61073e-06	0.600679	0.994144
Turpin et al., 2016	rs12195889	Shannon	6:129623880	1.90493e-06	0.623638	0.994144
Turpin et al., 2016	rs11772919	Shannon	7:7269171	1.99739e-06	0.419397	0.994144
Turpin et al., 2016	rs2669174	Shannon	12:122101618	3.66277e-06	0.336045	0.994144
Turpin et al., 2016	rs111331886	Shannon	2:143377933	4.36633e-06	0.223219	0.994144
Turpin et al., 2016	rs116768840	Shannon	2:143377936	4.36633e-06	0.223219	0.994144
Turpin et al., 2016	rs2954115	Shannon	12:122098149	4.5976e-06	0.360067	0.994144
Turpin et al., 2016	rs11171554	Shannon	12:39665877	4.96204e-06	0.21194	0.994144
Turpin et al., 2016	rs347726	Shannon	5:19525100	5.6864e-06	0.102657	0.994144
Turpin et al., 2016	chr5:19521812	Shannon	5:19521812	6.47206e-06	0.116278	0.994144
Turpin et al., 2016	rs347730	Shannon	5:19523074	6.58756e-06	0.0999225	0.994144
Turpin et al., 2016	rs369587	Shannon	5:19523733	6.58756e-06	0.116278	0.994144
Turpin et al., 2016	rs4476102	Shannon	14:64414680	7.19e-06	0.945941	0.994144
Turpin et al., 2016	rs16943613	Shannon	18:25000537	7.43996e-06	0.917969	0.994144
Turpin et al., 2016	rs347725	Shannon	5:19527265	7.56132e-06	0.101177	0.994144
Turpin et al., 2016	rs17135934	Shannon	7:53722649	7.91066e-06	0.0683754	0.994144
Turpin et al., 2016	rs6490168	Shannon	12:118556372	8.34773e-06	0.601563	0.994144
Turpin et al., 2016	rs7948411	Shannon	11:43689201	8.74146e-06	0.147668	0.994144
Turpin et al., 2016	rs4550357	Shannon	14:28051498	9.10941e-06	0.514033	0.994144
Turpin et al., 2016	rs1625716	Shannon	10:59960083	9.24516e-06	0.499641	0.994144
Turpin et al., 2016	rs1952065	Shannon	1:84464205	9.65804e-06	0.861768	0.994144
Turpin et al., 2016	rs11163862	Phylogenetic diversity	1:84355418	7.99811e-06	0.437255	0.994144
Turpin et al., 2016	rs11163865	Phylogenetic diversity	1:84366917	2.53323e-06	0.437255	0.994144
Turpin et al., 2016	rs11163866	Phylogenetic diversity	1:84367123	2.53323e-06	0.437255	0.994144
Turpin et al., 2016	rs1570691	Phylogenetic diversity	1:84370393	6.39783e-06	0.437255	0.994144
Turpin et al., 2016	rs10874423	Phylogenetic diversity	1:84374071	3.95153e-06	0.437255	0.994144
Turpin et al., 2016	rs2389649	Phylogenetic diversity	1:84379449	4.63304e-06	0.437255	0.994144
Turpin et al., 2016	rs1324486	Phylogenetic diversity	1:84384825	4.13485e-06	0.437255	0.994144
Turpin et al., 2016	rs11163867	Phylogenetic diversity	1:84384847	3.87975e-06	0.437255	0.994144
Turpin et al., 2016	rs12139191	Phylogenetic diversity	1:84387871	3.87975e-06	0.437255	0.994144
Turpin et al., 2016	rs10493741	Phylogenetic diversity	1:84388118	3.7626e-06	0.437255	0.994144
Turpin et al., 2016	rs6699501	Phylogenetic diversity	1:84389993	3.74929e-06	0.437255	0.994144
Turpin et al., 2016	rs1871924	Phylogenetic diversity	1:84398466	4.00614e-06	0.437255	0.994144
Turpin et al., 2016	rs12145258	Phylogenetic diversity	1:84401211	4.00614e-06	0.437255	0.994144
Turpin et al., 2016	rs2389648	Phylogenetic diversity	1:84403031	4.00614e-06	0.232269	0.994144
Turpin et al., 2016	rs2147392	Phylogenetic diversity	1:84404154	4.00614e-06	0.232269	0.994144
Turpin et al., 2016	rs4907190	Phylogenetic diversity	1:84409168	3.72643e-06	0.437255	0.994144
Turpin et al., 2016	rs7551787	Phylogenetic diversity	1:84419297	3.91878e-06	0.437255	0.994144
Turpin et al., 2016	rs7550413	Phylogenetic diversity	1:84423891	4.00614e-06	0.232269	0.994144
Turpin et al., 2016	rs10874424	Phylogenetic diversity	1:84424033	4.00614e-06	0.232269	0.994144
Turpin et al., 2016	rs882897	Phylogenetic diversity	1:84426049	4.00614e-06	0.437255	0.994144
Turpin et al., 2016	chr1:84433008	Phylogenetic diversity	1:84433008	7.42708e-06	0.455264	0.994144
Turpin et al., 2016	rs12730621	Phylogenetic diversity	1:84433745	4.00614e-06	0.437255	0.994144
Turpin et al., 2016	rs12141272	Phylogenetic diversity	1:84434517	6.3197e-06	0.437255	0.994144
Turpin et al., 2016	rs6703493	Phylogenetic diversity	1:84435812	4.00247e-06	0.437255	0.994144
Turpin et al., 2016	rs1952066	Phylogenetic diversity	1:84436456	4.00614e-06	0.437255	0.994144
Turpin et al., 2016	rs2389617	Phylogenetic diversity	1:84437652	6.3197e-06	0.437255	0.994144
Turpin et al., 2016	rs11163877	Phylogenetic diversity	1:84441848	5.0122e-06	0.430006	0.994144
Turpin et al., 2016	rs34155960	Phylogenetic diversity	1:84447539	5.16536e-06	0.549157	0.994144
Turpin et al., 2016	rs6663949	Phylogenetic diversity	1:84452853	7.60521e-06	0.588531	0.994144
Turpin et al., 2016	rs12749350	Phylogenetic diversity	1:84456948	7.16555e-06	0.540052	0.994144
Turpin et al., 2016	rs1952065	Phylogenetic diversity	1:84464205	4.54349e-06	0.540052	0.994144
Turpin et al., 2016	rs111331886	Phylogenetic diversity	2:143377933	6.46191e-06	0.0767109	0.994144
Turpin et al., 2016	rs116768840	Phylogenetic diversity	2:143377936	6.46191e-06	0.0767109	0.994144
Turpin et al., 2016	rs381985	Phylogenetic diversity	7:107785119	9.40567e-06	0.73256	0.994144
Turpin et al., 2016	rs411444	Phylogenetic diversity	7:107786369	2.14133e-06	0.937868	0.994144
Turpin et al., 2016	rs377558	Phylogenetic diversity	7:107786681	2.14133e-06	0.937868	0.994144
Turpin et al., 2016	rs390161	Phylogenetic diversity	7:107793143	2.79895e-06	0.944486	0.994144
Turpin et al., 2016	rs432422	Phylogenetic diversity	7:107793581	2.79895e-06	0.939153	0.994144
Turpin et al., 2016	rs388121	Phylogenetic diversity	7:107793785	4.86058e-06	0.939153	0.994144
Turpin et al., 2016	rs427615	Phylogenetic diversity	7:107800291	2.58623e-06	0.968496	0.994144
Turpin et al., 2016	rs441468	Phylogenetic diversity	7:107800547	2.56409e-06	0.968496	0.994144
Turpin et al., 2016	rs381828	Phylogenetic diversity	7:107808967	2.78198e-06	0.913056	0.994144
Turpin et al., 2016	rs383691	Phylogenetic diversity	7:107811247	3.21583e-06	0.926024	0.994144
Turpin et al., 2016	rs449514	Phylogenetic diversity	7:107811580	3.21583e-06	0.926024	0.994144
Turpin et al., 2016	rs6467536	Phylogenetic diversity	7:134236067	5.11567e-06	0.0194803	0.994144
Turpin et al., 2016	rs73164857	Phylogenetic diversity	7:134237294	6.32172e-06	0.0269413	0.994144
Turpin et al., 2016	rs11984091	Phylogenetic diversity	7:134257938	8.59422e-06	0.022522	0.994144
Turpin et al., 2016	rs76833981	Phylogenetic diversity	10:85888300	2.26673e-06	0.715801	0.994144
Turpin et al., 2016	rs78938865	Phylogenetic diversity	10:85898172	6.90693e-06	0.996607	0.997
Turpin et al., 2016	rs77188443	Phylogenetic diversity	10:85898455	6.90693e-06	0.979895	0.994144
Turpin et al., 2016	rs3829861	Phylogenetic diversity	10:85899259	5.04276e-06	0.996607	0.997
Turpin et al., 2016	rs7087073	Phylogenetic diversity	10:85899713	7.81627e-06	0.984196	0.994144
Turpin et al., 2016	rs7087209	Phylogenetic diversity	10:85899779	6.90693e-06	0.984196	0.994144
Turpin et al., 2016	chr10:85906828	Phylogenetic diversity	10:85906828	8.63092e-06	0.718723	0.994144
Turpin et al., 2016	rs4547040	Phylogenetic diversity	10:85908955	6.90693e-06	0.828362	0.994144
Turpin et al., 2016	rs2306321	Phylogenetic diversity	10:85910311	6.90693e-06	0.756639	0.994144
Turpin et al., 2016	rs6498526	Phylogenetic diversity	16:9319676	5.36581e-07	0.626173	0.994144
Turpin et al., 2016	rs12926313	Phylogenetic diversity	16:9321799	7.5007e-06	0.806284	0.994144
Turpin et al., 2016	rs11075250	Phylogenetic diversity	16:9329567	8.48711e-06	0.701827	0.994144
Turpin et al., 2016	rs11640826	Phylogenetic diversity	16:9330171	8.48711e-06	0.701827	0.994144
Turpin et al., 2016	rs2136655	Phylogenetic diversity	16:9330801	8.36946e-06	0.727779	0.994144
Turpin et al., 2016	rs1912417	Phylogenetic diversity	16:9331830	8.29905e-06	0.727779	0.994144
Turpin et al., 2016	rs1912416	Phylogenetic diversity	16:9331862	8.29905e-06	0.757156	0.994144
Turpin et al., 2016	rs7195056	Phylogenetic diversity	16:9333012	7.00694e-06	0.939174	0.994144
Turpin et al., 2016	rs2314291	Phylogenetic diversity	16:9333311	7.00694e-06	0.939174	0.994144
Turpin et al., 2016	rs2314292	Phylogenetic diversity	16:9333648	5.80307e-06	0.939174	0.994144
Turpin et al., 2016	rs55902047	Phylogenetic diversity	16:9333902	5.1804e-06	0.963414	0.994144
Turpin et al., 2016	chr16:9334060	Phylogenetic diversity	16:9334060	7.0555e-06	0.910418	0.994144
Turpin et al., 2016	rs8055943	Phylogenetic diversity	16:9334207	6.3494e-06	0.939174	0.994144
Turpin et al., 2016	rs2941299	Phylogenetic diversity	16:9334748	5.13394e-06	0.70928	0.994144
Turpin et al., 2016	rs2136654	Phylogenetic diversity	16:9334807	5.13394e-06	0.882156	0.994144
Turpin et al., 2016	rs8045112	Phylogenetic diversity	16:9335318	5.13394e-06	0.87216	0.994144
Turpin et al., 2016	rs2941296	Phylogenetic diversity	16:9335753	5.13394e-06	0.666493	0.994144
Turpin et al., 2016	rs2965929	Phylogenetic diversity	16:9335943	5.13394e-06	0.647423	0.994144
Turpin et al., 2016	rs2965928	Phylogenetic diversity	16:9335948	5.13394e-06	0.647423	0.994144
Turpin et al., 2016	rs2965927	Phylogenetic diversity	16:9335996	5.13394e-06	0.647423	0.994144
Turpin et al., 2016	rs2965926	Phylogenetic diversity	16:9336256	5.13394e-06	0.647423	0.994144
Turpin et al., 2016	rs2314293	Phylogenetic diversity	16:9336618	6.53045e-06	0.647423	0.994144
Turpin et al., 2016	rs2965925	Phylogenetic diversity	16:9337491	5.00307e-06	0.649713	0.994144
Turpin et al., 2016	rs2314295	Phylogenetic diversity	16:9338435	4.95069e-06	0.649713	0.994144
Turpin et al., 2016	rs2136653	Phylogenetic diversity	16:9338559	4.95069e-06	0.649713	0.994144
Turpin et al., 2016	rs2941294	Phylogenetic diversity	16:9339426	4.95069e-06	0.649713	0.994144
Turpin et al., 2016	rs62031631	Phylogenetic diversity	16:9339992	5.06573e-06	0.649713	0.994144
Turpin et al., 2016	rs2941293	Phylogenetic diversity	16:9340295	4.05407e-06	0.663609	0.994144
Turpin et al., 2016	rs1318674	Phylogenetic diversity	16:9341002	3.88238e-06	0.931038	0.994144
Turpin et al., 2016	rs959228	Phylogenetic diversity	16:9341096	5.32862e-06	0.686973	0.994144
Turpin et al., 2016	rs2009408	Phylogenetic diversity	16:9341451	3.88238e-06	0.662402	0.994144
Turpin et al., 2016	rs1553811	Phylogenetic diversity	16:9342280	3.88238e-06	0.662402	0.994144
Turpin et al., 2016	rs1973587	Phylogenetic diversity	16:9342713	5.45154e-06	0.668737	0.994144
Turpin et al., 2016	rs2941289	Phylogenetic diversity	16:9343767	3.97671e-06	0.662402	0.994144
Turpin et al., 2016	rs2965920	Phylogenetic diversity	16:9344396	8.12614e-06	0.630144	0.994144
Turpin et al., 2016	rs2941351	Phylogenetic diversity	16:9344749	8.12614e-06	0.630144	0.994144
Turpin et al., 2016	rs2965918	Phylogenetic diversity	16:9344950	8.12614e-06	0.630144	0.994144
Turpin et al., 2016	rs4783704	Phylogenetic diversity	16:69444466	6.33868e-06	0.622862	0.994144
Turpin et al., 2016	rs56137120	Phylogenetic diversity	16:76482546	3.36398e-06	0.977284	0.994144
Turpin et al., 2016	rs10153245	Phylogenetic diversity	17:12864158	9.65929e-07	0.574975	0.994144
Turpin et al., 2016	rs10153250	Phylogenetic diversity	17:12864342	1.42228e-06	0.574975	0.994144
Turpin et al., 2016	rs11078098	Phylogenetic diversity	17:12864608	1.04615e-06	0.574975	0.994144
Turpin et al., 2016	rs11078099	Phylogenetic diversity	17:12864779	3.0921e-06	0.574975	0.994144
Turpin et al., 2016	rs72635536	Phylogenetic diversity	17:12865215	3.90729e-06	0.543906	0.994144
Turpin et al., 2016	rs2339356	Phylogenetic diversity	18:24996158	6.88045e-06	0.57536	0.994144
Turpin et al., 2016	rs16943613	Phylogenetic diversity	18:25000537	3.25587e-06	0.576598	0.994144
FDR/q-value: adjusted p-value

## Sheet: S9
Table S9: Lead SNPs used to construct polygenic scores
Taxa	SNP	CHR:BP	A1	A2	Freq	Beta	SE	p-value
p__TM7(Saccharibacteria)	rs1288371	1:53576592	T	C	0.303051	-0.168465	0.0398229	2.33313e-05
p__TM7(Saccharibacteria)	rs17090825	1:71560531	T	C	0.123729	-0.236317	0.0557274	2.22923e-05
p__TM7(Saccharibacteria)	rs199597201	1:99568341	CATAATAATA	C	0.281356	0.171106	0.0407488	2.6803e-05
p__TM7(Saccharibacteria)	rs71724532	1:223263896	TG	T	0.0983051	0.281459	0.0607212	3.56477e-06
p__TM7(Saccharibacteria)	rs1377863	2:39238854	T	C	0.184068	-0.215353	0.0475406	5.90204e-06
p__TM7(Saccharibacteria)	rs17045529	2:116896641	A	G	0.498983	0.153262	0.0363579	2.4936e-05
p__TM7(Saccharibacteria)	rs1850695	2:142025917	G	T	0.24678	-0.18683	0.0418736	8.12866e-06
p__TM7(Saccharibacteria)	rs12639016	3:13830906	A	G	0.335593	-0.171491	0.0384048	7.99344e-06
p__TM7(Saccharibacteria)	rs139147686	3:36762771	AAC	A	0.401695	0.153976	0.0371232	3.35853e-05
p__TM7(Saccharibacteria)	rs9860974	3:134949106	A	G	0.470169	-0.161037	0.0364784	1.01212e-05
p__TM7(Saccharibacteria)	rs9879209	3:150739050	T	C	0.233559	0.174225	0.0418237	3.10384e-05
p__TM7(Saccharibacteria)	rs520577	4:13124201	T	G	0.455593	-0.158916	0.0366885	1.48106e-05
p__TM7(Saccharibacteria)	rs1586342	4:92741185	A	C	0.155932	-0.219069	0.0490026	7.80149e-06
p__TM7(Saccharibacteria)	rs16895233	5:65773712	A	G	0.0837288	0.283465	0.0653784	1.45253e-05
p__TM7(Saccharibacteria)	rs1639727	7:9879291	T	C	0.228475	-0.177887	0.0435418	4.39963e-05
p__TM7(Saccharibacteria)	rs147564289	7:112120239	G	C	0.0677966	-0.303833	0.0726407	2.8809e-05
p__TM7(Saccharibacteria)	rs1723685	7:149082194	C	A	0.241356	0.18046	0.0424256	2.10399e-05
p__TM7(Saccharibacteria)	rs6979418	7:152424679	G	A	0.274915	0.16978	0.0412941	3.93129e-05
p__TM7(Saccharibacteria)	rs11296016	7:153592716	GA	G	0.341017	0.153345	0.0378066	4.99136e-05
p__TM7(Saccharibacteria)	rs13246835	7:154157519	T	G	0.0854237	0.28419	0.0651685	1.29563e-05
p__TM7(Saccharibacteria)	rs10117708	9:2168783	G	C	0.258983	0.172121	0.0415697	3.46492e-05
p__TM7(Saccharibacteria)	rs4741466	9:15123960	T	C	0.334915	0.165511	0.0386655	1.86402e-05
p__TM7(Saccharibacteria)	rs11253819	10:16196826	G	C	0.126102	0.226743	0.0552563	4.06989e-05
p__TM7(Saccharibacteria)	rs10839806	11:7578658	T	G	0.387119	-0.159652	0.0379527	2.59247e-05
p__TM7(Saccharibacteria)	rs11030713	11:29478406	A	T	0.248136	0.180927	0.0430893	2.68226e-05
p__TM7(Saccharibacteria)	rs4936807	11:123323426	G	C	0.333559	-0.185694	0.0389968	1.91898e-06
p__TM7(Saccharibacteria)	rs111992234	12:32114937	T	A	0.19322	0.218848	0.0460173	1.97693e-06
p__TM7(Saccharibacteria)	rs7337694	13:21918771	C	T	0.352203	0.170031	0.0385304	1.01996e-05
p__TM7(Saccharibacteria)	rs9550755	13:22225237	A	G	0.472542	0.156747	0.0370667	2.34956e-05
p__TM7(Saccharibacteria)	rs59696398	13:22740581	C	T	0.129492	-0.223184	0.0539496	3.52046e-05
p__TM7(Saccharibacteria)	rs34313536	13:112130291	A	AT	0.126441	0.251591	0.0544475	3.82274e-06
p__TM7(Saccharibacteria)	rs58243486	14:43611172	A	G	0.225424	0.188256	0.0445309	2.3628e-05
p__TM7(Saccharibacteria)	rs58473225	14:45069627	A	G	0.335254	0.161264	0.0389961	3.54364e-05
p__TM7(Saccharibacteria)	rs8017382	14:51461986	T	G	0.406441	-0.150159	0.0362222	3.39074e-05
p__TM7(Saccharibacteria)	rs34227124	14:79250858	A	G	0.114915	0.244554	0.0580474	2.51997e-05
p__TM7(Saccharibacteria)	rs74885984	14:92851733	T	C	0.119322	0.249181	0.0562477	9.42021e-06
p__TM7(Saccharibacteria)	rs200336	14:99386110	T	A	0.41322	0.15419	0.0358841	1.7321e-05
p__TM7(Saccharibacteria)	rs75323534	16:54599838	C	T	0.0633898	-0.300975	0.0737017	4.43258e-05
p__TM7(Saccharibacteria)	rs7188536	16:86205067	G	A	0.447119	0.155721	0.0372376	2.89183e-05
p__TM7(Saccharibacteria)	rs1532631	16:88471248	T	C	0.292881	0.160806	0.0394966	4.67332e-05
p__TM7(Saccharibacteria)	rs60339281	18:21232847	A	G	0.107119	0.237709	0.0579658	4.11642e-05
p__TM7(Saccharibacteria)	rs12463120	19:29677521	C	G	0.398644	-0.158737	0.0374914	2.29625e-05
p__TM7(Saccharibacteria)	rs7249230	19:42221607	A	G	0.175254	0.228685	0.0479779	1.87498e-06
p__TM7(Saccharibacteria)	rs568548907	19:55658853	TG	T	0.0844068	0.270143	0.0663942	4.72613e-05
p__TM7(Saccharibacteria)	rs215520	20:2759013	C	T	0.367458	0.169509	0.0375098	6.21151e-06
p__TM7(Saccharibacteria)	rs6048657	20:23248165	G	A	0.204068	-0.187273	0.0455161	3.88141e-05
p__TM7(Saccharibacteria)	rs16989141	20:43130091	T	C	0.0732203	-0.329726	0.0708646	3.27301e-06
p__TM7(Saccharibacteria)	rs5999804	22:35750961	T	C	0.385763	-0.155047	0.0376898	3.89259e-05
p__TM7(Saccharibacteria)	rs57921479	22:45000900	AG	A	0.102712	-0.298258	0.0608144	9.37152e-07
p__TM7(Saccharibacteria)	rs9395168	6:46193383	C	T	0.182034	-0.248166	0.0468541	1.18004e-07
p__TM7(Saccharibacteria)	rs699421	6:128264974	T	A	0.449492	0.176772	0.0371217	1.91728e-06
f__Clostridiaceae	rs12095361	1:234502521	C	T	0.0874576	-0.270954	0.0647731	2.87518e-05
f__Clostridiaceae	rs1532791	2:8673927	G	A	0.468136	-0.157842	0.0368882	1.87798e-05
f__Clostridiaceae	rs35537455	2:57430020	C	G	0.0786441	-0.280783	0.0686174	4.27645e-05
f__Clostridiaceae	rs16822596	2:182976727	C	A	0.299322	0.163576	0.0395569	3.54651e-05
f__Clostridiaceae	rs141063424	3:98197911	G	C	0.352203	-0.176838	0.0383268	3.951e-06
f__Clostridiaceae	rs1426108	4:14288306	C	A	0.497966	0.152754	0.0367359	3.20821e-05
f__Clostridiaceae	rs56115610	4:14861822	T	C	0.0877966	-0.261258	0.0644077	4.98534e-05
f__Clostridiaceae	rs11306909	4:172336293	GA	G	0.0911864	0.284365	0.0638117	8.33786e-06
f__Clostridiaceae	rs3828486	4:178261855	G	T	0.0850847	0.271283	0.0643032	2.45597e-05
f__Clostridiaceae	rs117412160	5:38203029	G	A	0.0881356	0.268995	0.0654371	3.94399e-05
f__Clostridiaceae	rs67537855	5:58049661	G	A	0.129831	0.226976	0.0541218	2.74323e-05
f__Clostridiaceae	rs2717329	7:19062775	A	G	0.262373	-0.180093	0.0410484	1.14754e-05
f__Clostridiaceae	rs6461535	7:21120684	G	C	0.442373	0.165273	0.0369295	7.62794e-06
f__Clostridiaceae	rs148875805	7:90078123	T	TAATAAATA	0.483051	-0.154097	0.0369321	3.01367e-05
f__Clostridiaceae	rs2041640	7:151224309	C	T	0.380678	-0.15942	0.0378496	2.53208e-05
f__Clostridiaceae	rs76378499	8:80653149	G	A	0.162034	0.202771	0.0492322	3.81082e-05
f__Clostridiaceae	rs71304400	8:131937285	CA	C	0.311864	-0.159471	0.039313	4.98239e-05
f__Clostridiaceae	rs7913964	10:80929992	A	G	0.440678	0.14605	0.0358964	4.72827e-05
f__Clostridiaceae	rs2132911	10:123552966	T	C	0.258644	0.170007	0.0415361	4.25842e-05
f__Clostridiaceae	rs17026179	12:97394138	T	C	0.0698305	-0.302551	0.0711076	2.09199e-05
f__Clostridiaceae	rs10850436	12:110033734	A	C	0.0762712	0.301296	0.067462	7.96354e-06
f__Clostridiaceae	rs60982086	12:119864937	T	TG	0.154237	0.239201	0.0502687	1.95087e-06
f__Clostridiaceae	rs541346	13:113740138	A	C	0.0820339	-0.283394	0.0669007	2.27495e-05
f__Clostridiaceae	rs61985956	14:54963695	A	C	0.275593	-0.167914	0.0405945	3.5286e-05
f__Clostridiaceae	rs1256106	14:64825714	T	A	0.381017	0.159557	0.0373205	1.90854e-05
f__Clostridiaceae	rs60097283	14:101993953	A	G	0.158644	0.219065	0.0499553	1.15874e-05
f__Clostridiaceae	rs34495237	15:71294651	TG	T	0.265424	-0.183546	0.0418688	1.16605e-05
f__Clostridiaceae	rs55856443	16:12527508	G	A	0.475254	0.165896	0.0364003	5.17572e-06
f__Clostridiaceae	rs16967217	17:66786860	G	A	0.432542	-0.162977	0.0368333	9.65686e-06
f__Clostridiaceae	rs1849004	19:22142455	C	A	0.147797	-0.203012	0.0489882	3.41136e-05
f__Clostridiaceae	rs12980022	19:56910989	C	T	0.0545763	-0.341663	0.0803253	2.10459e-05
f__Clostridiaceae	rs74444313	20:8390056	A	G	0.115254	0.258604	0.057295	6.37516e-06
f__Clostridiaceae	rs982920	20:11682450	C	T	0.496949	0.163807	0.0368642	8.84979e-06
f__Clostridiaceae	rs67803709	20:60340957	T	C	0.400339	-0.178599	0.0371114	1.49046e-06
f__Clostridiaceae	rs78398698	6:95627650	G	C	0.235254	-0.175043	0.0431201	4.91954e-05
f__Clostridiaceae	rs79483132	6:148283373	T	C	0.0515254	0.349059	0.0828505	2.51875e-05
f__Clostridiaceae	rs9480156	6:155872642	C	A	0.331864	-0.160073	0.0380394	2.57532e-05
f__Comamonadaceae	rs284288	1:10762204	C	T	0.321017	-0.360396	0.08237	1.209e-05
f__Comamonadaceae	rs2002891	1:11529251	G	C	0.495593	0.322808	0.07543	1.872e-05
f__Comamonadaceae	rs6672709	1:154286853	T	C	0.193898	0.392718	0.0938	2.852e-05
f__Comamonadaceae	rs577911326	1:165944501	G	C	0.220339	-0.410076	0.09157	7.509e-06
f__Comamonadaceae	rs805365	2:54170035	G	T	0.498644	-0.373095	0.07869	2.117e-06
f__Comamonadaceae	rs7569923	2:239940469	A	G	0.286441	0.386622	0.08528	5.712e-06
f__Comamonadaceae	rs12490396	3:230456	T	C	0.0989831	-0.521381	0.1252	3.139e-05
f__Comamonadaceae	rs140557873	3:139720359	A	G	0.0522034	-0.730641	0.1781	4.101e-05
f__Comamonadaceae	rs76559521	4:111235681	G	T	0.0935593	-0.607887	0.1357	7.471e-06
f__Comamonadaceae	rs73074430	5:30918888	G	T	0.28	-0.363843	0.08433	1.602e-05
f__Comamonadaceae	rs75963924	5:103136684	G	A	0.0549153	0.709021	0.1733	4.276e-05
f__Comamonadaceae	rs35780540	5:166631165	GA	G	0.138305	0.491031	0.1115	1.048e-05
f__Comamonadaceae	rs10078588	5:166816176	T	A	0.495593	-0.313889	0.07494	2.801e-05
f__Comamonadaceae	rs16892041	6:9298640	T	C	0.255593	-0.388461	0.08729	8.542e-06
f__Comamonadaceae	rs4840113	6:100521371	C	A	0.335932	-0.329338	0.07829	2.596e-05
f__Comamonadaceae	rs223591	6:143725397	C	A	0.209153	0.408793	0.09295	1.09e-05
f__Comamonadaceae	rs4724927	7:7085887	C	A	0.111525	-0.499556	0.122	4.236e-05
f__Comamonadaceae	rs13227109	7:26268994	T	C	0.412881	-0.321032	0.07793	3.786e-05
f__Comamonadaceae	rs6947817	7:31518022	C	T	0.315932	0.336472	0.08256	4.601e-05
f__Comamonadaceae	_	7:110042475	C	CAT	0.191186	-0.406015	0.09589	2.287e-05
f__Comamonadaceae	rs805777	7:123212839	C	T	0.38339	-0.346725	0.07882	1.092e-05
f__Comamonadaceae	rs117382442	7:128557348	T	C	0.0969492	0.548121	0.1313	2.989e-05
f__Comamonadaceae	rs1836084	8:75846286	T	A	0.100678	0.591668	0.1292	4.695e-06
f__Comamonadaceae	rs78729988	8:142861351	A	T	0.420678	-0.330033	0.07591	1.38e-05
f__Comamonadaceae	rs58154371	10:12103773	T	TAA	0.418305	0.314081	0.07698	4.548e-05
f__Comamonadaceae	rs2186789	11:102911494	C	A	0.0962712	0.547543	0.1343	4.591e-05
f__Comamonadaceae	rs73321604	14:79317762	G	A	0.255254	0.356975	0.08696	3.975e-05
f__Comamonadaceae	rs11633737	15:24203243	T	G	0.204746	-0.39497	0.09622	4.05e-05
f__Comamonadaceae	rs4485307	15:28244460	A	G	0.362034	-0.312932	0.07611	3.922e-05
f__Comamonadaceae	rs76877472	15:44197732	C	G	0.0664407	0.667316	0.1549	1.649e-05
f__Comamonadaceae	rs79657425	15:76877220	C	A	0.0844068	0.581657	0.1402	3.346e-05
f__Comamonadaceae	rs5815229	16:5126793	C	CT	0.287797	-0.345876	0.08472	4.45e-05
f__Comamonadaceae	rs2654343	17:15595013	C	T	0.49322	-0.326977	0.07617	1.771e-05
f__Comamonadaceae	rs11077889	17:75099917	T	C	0.160339	-0.47353	0.1064	8.576e-06
f__Comamonadaceae	rs688644	19:49379326	C	T	0.0857627	-0.563699	0.1359	3.367e-05
f__Comamonadaceae	rs10410988	19:56751295	G	A	0.246441	0.386622	0.08844	1.249e-05
f__Comamonadaceae	rs2225415	21:23120462	A	G	0.268814	0.357674	0.08639	3.477e-05
g__Klebsiella	rs12132825	1:48107575	C	G	0.0610169	-0.319143	0.0757403	2.51282e-05
g__Klebsiella	rs12088794	1:60272275	A	G	0.0650847	-0.321588	0.0756309	2.11807e-05
g__Klebsiella	rs851812	1:118123782	T	A	0.214576	-0.187482	0.0451331	3.26763e-05
g__Klebsiella	rs868738264	1:156796085	C	CTTTTTT	0.121356	-0.227457	0.0551271	3.69039e-05
g__Klebsiella	rs77635679	1:164723908	A	G	0.0572881	-0.331242	0.0796461	3.1975e-05
g__Klebsiella	rs62162077	2:49260235	A	G	0.23322	-0.175611	0.0426263	3.79242e-05
g__Klebsiella	rs146993357	2:128220134	GA	G	0.177966	0.199496	0.0485988	4.04392e-05
g__Klebsiella	rs12465358	2:158872094	T	G	0.458644	-0.152598	0.0375493	4.82509e-05
g__Klebsiella	rs16836579	2:205620811	C	T	0.176271	0.234865	0.048459	1.25549e-06
g__Klebsiella	rs77402338	3:54138626	G	A	0.0983051	-0.27857	0.0620107	7.04596e-06
g__Klebsiella	rs2306600	4:53751932	T	C	0.21661	-0.185098	0.0444536	3.12937e-05
g__Klebsiella	rs116537223	4:177218557	A	C	0.301695	0.163839	0.0399643	4.13806e-05
g__Klebsiella	rs34825578	5:158389477	C	T	0.06	-0.312692	0.0758319	3.73185e-05
g__Klebsiella	rs76818481	5:167078468	G	A	0.118983	-0.245253	0.057247	1.83468e-05
g__Klebsiella	rs2973353	5:173310016	A	C	0.385763	0.152563	0.0374084	4.53619e-05
g__Klebsiella	rs1859481	7:2535805	T	G	0.18678	-0.194971	0.0472352	3.66469e-05
g__Klebsiella	rs9986739	7:9023566	T	C	0.28	0.174756	0.0405965	1.67201e-05
g__Klebsiella	rs77945045	7:44720371	C	A	0.0508475	0.346573	0.0832996	3.17467e-05
g__Klebsiella	rs10229029	7:44925489	T	C	0.291186	-0.196204	0.0405496	1.30751e-06
g__Klebsiella	rs12531701	7:66767611	T	G	0.464746	0.155292	0.0369186	2.59531e-05
g__Klebsiella	rs36118873	8:15214592	A	AC	0.212203	0.1911	0.0459479	3.19564e-05
g__Klebsiella	rs6982856	8:72617931	C	A	0.0576271	0.340701	0.0795057	1.82546e-05
g__Klebsiella	rs2224572	9:5288707	T	A	0.457627	0.145838	0.035943	4.96078e-05
g__Klebsiella	rs140741679	9:18775048	C	CT	0.271186	-0.168306	0.0406008	3.39219e-05
g__Klebsiella	rs3128512	9:90350787	G	A	0.46678	0.156753	0.0363671	1.6304e-05
g__Klebsiella	rs3996505	10:5240993	C	T	0.164746	-0.212007	0.0494884	1.83583e-05
g__Klebsiella	rs753842910	10:29022370	CTATCTA	C	0.311864	0.175209	0.0402665	1.35366e-05
g__Klebsiella	rs1223635	10:95909935	C	T	0.245424	0.175679	0.0418273	2.66793e-05
g__Klebsiella	rs71459725	11:94130035	CA	C	0.303729	0.160743	0.0391437	4.01716e-05
g__Klebsiella	rs17790962	12:7090742	A	G	0.134237	0.247647	0.0534442	3.5912e-06
g__Klebsiella	rs66605644	12:71145474	A	AT	0.111864	-0.256495	0.0580011	9.76791e-06
g__Klebsiella	rs57287576	13:25689650	A	AACAC	0.368475	-0.152932	0.0375007	4.54024e-05
g__Klebsiella	rs8002015	13:52409860	A	C	0.44678	-0.158204	0.0377007	2.71293e-05
g__Klebsiella	rs111261214	13:73689135	A	T	0.0701695	0.297817	0.0725316	4.02513e-05
g__Klebsiella	rs9585749	13:102304353	A	G	0.206102	0.185279	0.0453246	4.35444e-05
g__Klebsiella	rs1928031	13:112099828	C	T	0.0935593	0.272547	0.0625908	1.33414e-05
g__Klebsiella	rs11621136	14:69193461	C	T	0.223729	-0.181659	0.0441205	3.83282e-05
g__Klebsiella	rs58086382	15:29379468	T	A	0.125424	-0.237194	0.0557913	2.12395e-05
g__Klebsiella	rs1765272	15:79836581	A	G	0.0552542	-0.335323	0.0809796	3.46055e-05
g__Klebsiella	rs35420214	16:16107127	G	GT	0.339322	0.159855	0.0384189	3.17081e-05
g__Klebsiella	rs117315995	16:72880949	T	C	0.0637288	-0.32474	0.0746076	1.34505e-05
g__Klebsiella	rs75494221	16:86352956	G	T	0.0925424	0.266704	0.0630496	2.33612e-05
g__Klebsiella	rs6120085	20:31598781	C	T	0.107458	-0.252363	0.0579324	1.32361e-05
g__Klebsiella	rs11370866	6:43673454	CT	C	0.277288	0.174938	0.0410888	2.06662e-05
g__Klebsiella	rs140229333	6:49272972	C	CA	0.209153	-0.186238	0.0457087	4.61216e-05
g__Klebsiella	rs1228814	6:78173820	T	G	0.207458	0.190022	0.045051	2.46564e-05
g__Klebsiella	rs55948922	6:132882220	C	A	0.135254	-0.220411	0.0530657	3.27359e-05
s__Desulfovibrio_d168	rs2236799	1:19059317	T	C	0.137627	0.498955	0.1099	5.601e-06
s__Desulfovibrio_d168	rs10916734	1:20573806	A	G	0.472881	0.364643	0.07667	2.013e-06
s__Desulfovibrio_d168	rs1149170	1:110045824	C	A	0.0583051	0.682086	0.1612	2.329e-05
s__Desulfovibrio_d168	rs66655305	1:195040497	AT	A	0.36678	-0.346583	0.08072	1.753e-05
s__Desulfovibrio_d168	rs34609499	2:3645155	A	C	0.0508475	0.700123	0.1694	3.593e-05
s__Desulfovibrio_d168	rs600980	2:31454665	A	G	0.209492	0.37363	0.09148	4.484e-05
s__Desulfovibrio_d168	rs4689177	4:4594474	T	C	0.284068	-0.372369	0.0872	1.953e-05
s__Desulfovibrio_d168	rs11728517	4:79544657	G	T	0.256949	0.414755	0.08651	1.623e-06
s__Desulfovibrio_d168	rs12646411	4:131578357	A	G	0.278983	-0.358963	0.08652	3.33e-05
s__Desulfovibrio_d168	rs11368312	4:168009612	C	CT	0.224068	-0.419311	0.09556	1.142e-05
s__Desulfovibrio_d168	rs4690401	4:179013550	T	C	0.157288	0.434376	0.1023	2.183e-05
s__Desulfovibrio_d168	rs1552449	5:113296631	G	A	0.139661	0.45869	0.1083	2.317e-05
s__Desulfovibrio_d168	rs72855994	6:44089223	T	C	0.0952542	0.56645	0.1304	1.407e-05
s__Desulfovibrio_d168	rs6463812	7:8509864	G	T	0.159322	-0.454603	0.1086	2.857e-05
s__Desulfovibrio_d168	rs62472293	7:65059071	G	A	0.164068	0.465619	0.1014	4.474e-06
s__Desulfovibrio_d168	rs4716708	7:155181925	G	A	0.235593	-0.390527	0.0917	2.058e-05
s__Desulfovibrio_d168	rs16879122	8:32180225	A	G	0.385763	0.319907	0.07843	4.556e-05
s__Desulfovibrio_d168	rs10096388	8:139745582	T	C	0.332203	0.356275	0.0804	9.44e-06
s__Desulfovibrio_d168	rs7087113	10:106202531	A	G	0.349153	-0.360826	0.08106	8.533e-06
s__Desulfovibrio_d168	rs4304769	11:21492266	G	A	0.468814	-0.318416	0.07738	3.855e-05
s__Desulfovibrio_d168	rs61949301	13:36491974	C	T	0.154237	0.456158	0.1055	1.559e-05
s__Desulfovibrio_d168	rs371444123	14:105504924	AAATAAT	A	0.357627	0.31554	0.0773	4.495e-05
s__Desulfovibrio_d168	rs10873647	15:24246911	A	G	0.427458	-0.317042	0.07755	4.351e-05
s__Desulfovibrio_d168	rs2930295	15:74595057	G	A	0.302373	-0.38684	0.08426	4.416e-06
s__Desulfovibrio_d168	rs7162962	15:94065292	C	T	0.0545763	-0.79076	0.1914	3.591e-05
s__Desulfovibrio_d168	rs11247314	15:98922970	T	G	0.374237	-0.327394	0.08015	4.424e-05
s__Desulfovibrio_d168	_	16:21708358	C	CTTTTTTTTTTT	0.401356	-0.323517	0.07849	3.744e-05
s__Desulfovibrio_d168	rs77459383	16:65883027	T	C	0.0708475	0.643957	0.1482	1.385e-05
s__Desulfovibrio_d168	rs11656149	17:71131319	C	A	0.446102	0.3257	0.0761	1.902e-05
s__Desulfovibrio_d168	rs6501929	17:74995622	G	A	0.467119	0.312619	0.07571	3.636e-05
s__Desulfovibrio_d168	rs28450506	18:7107780	A	G	0.248814	-0.366725	0.09031	4.882e-05
s__Desulfovibrio_d168	rs73614417	20:15461600	A	G	0.230847	-0.373385	0.09102	4.083e-05
s__Desulfovibrio_d168	rs5752444	22:27325049	A	G	0.153898	0.42265	0.1031	4.184e-05
s__Desulfovibrio_d168	rs571241549	22:32902340	A	G	0.0766102	-0.645882	0.1568	3.817e-05
A1: effect allele; A2: other allele; Freq: effect allele frequency; Beta: beta estimates; SE: standard errors of the beta estimates.

[truncated: 4 more sheets: S10, S11, S12, S13]
